# Supplementary material for: A comprehensive phylogeography of the Hyles euphorbiae complex (Lepidoptera: Sphingidae) indicates a ‘glacial refuge belt’
Source: Sci Rep. 2016 Jul 21;6:29527. doi: 10.1038/srep29527 (PMC4954964; doi:10.1038/srep29527)
Supplement: Supplementary Dataset Table S1 [file srep29527-s2.xls]

## Sheet: samples
MTD-TW #	Ind. #	Locality	LAT	LONG	Collector	Date	Taxon or Form	HT #	GB Acc.#	MS	Hyti_13		Hyti_14		Hyti_22		Hyti_41		Hyti_50		Hti_63		Hti_65		Hti_66		Heu_72		Hti_49		Hti_62		Heu_76
		Iran (IRA, n=31)	32.02	52.78
10139	IR6-Hax20	Iran, Fars, Jahrom	28.28	53.35	J. Haxaire & F. Deschandol	2013-05-04	H. robertsi	G1	LT595043		131.28	139.45	193.85	193.85	255.14	255.14	218.42	218.42	211.25	211.25	271.49	271.49	303.45	303.45	234.75	234.75	433.23	433.23	132	132	361.85	361.85	225.8	225.8
3078		Iran, Kerman, Kuh-e Lalehzar	29.51	56.81	Schurian & W. ten Hagen	2000-08-01	H. robertsi	G2	FR839574		123.1	129.21	194.08	194.08	254.95	254.95	199.74	205.94	211	211	271	271	304.58	304.58	234.75	234.75	430.47	433.38	145.11	145.11	371.9	371.9	219.75	221.81
3075		Iran, Yzad, Shir Kuh Deh Bala	31.8	54.4	W. ten Hagen	2002-05-20	H. robertsi	G3	FR839575		131.31	135.43	194.1	194.1	224.95	224.95	201.85	205.87	210.95	222.75	271.48	271.48	302.72	304.6	234.94	234.94	433	490.49	146.64	146.64	373.79	373.79	219.58	225.77
10120	IR3-Hax1	Iran, Yzad, Sanij	31.66	53.99	J. Haxaire & F. Deschandol	2013-05-01	H. robertsi	G4	LT595044		123.04	129.2	192.17	193.99	224.62	224.62	201.72	220.47	211.01	211.01	271	271	305.42	305.42	234.84	244.44	433.2	433.2	132.44	132.44	?	?	223.85	223.85
10121	IR3-Hax2	Iran, Yzad, Sanij	31.66	53.99	J. Haxaire & F. Deschandol	2013-05-01	H. robertsi	G5	LT595045		131.3	139.46	192.2	192.2	255.18	255.18	203.73	220.4	210.84	210.84	271.32	275.43	295.76	304.54	244.4	244.4	433.06	440.08	146.78	146.78	371.36	371.36	221.79	221.79
10122	IR3-Hax3	Iran, Yzad, Sanij	31.66	53.99	J. Haxaire & F. Deschandol	2013-05-01	H. robertsi	G6	LT595046		131.26	131.26	194.02	194.02	224.67	224.67	199.52	205.79	210.99	210.99	271	271	303.48	305.46	234.94	244.33	?	?	143.09	143.09	406	406	?	?
10123	IR3-Hax4	Iran, Yzad, Sanij	31.66	53.99	J. Haxaire & F. Deschandol	2013-05-01	H. robertsi	G7	LT595047		131.31	135	194.03	194.03	224.63	224.63	193.55	199.6	211.16	211.16	271.44	271.44	303.45	305.49	234.85	244.44	433.18	433.18	128.83	141.02	415.48	415.48	219.6	219.6
10128	IR3-Hax9	Iran, Yzad, Sanij	31.66	53.99	J. Haxaire & F. Deschandol	2013-05-01	H. robertsi	G8	LT595048		123.28	123.28	191.96	194.06	224.57	224.57	218.49	234	211.12	211.12	271	271	304.56	304.56	234.8	234.8	490	490	143	146.78	425.13	425.13	226.31	226.31
10131	IR3-Hax12	Iran, Yzad, Sanij	31.66	53.99	J. Haxaire & F. Deschandol	2013-05-01	H. robertsi	G7	LT595049		133.38	177	194.03	194.03	224.7	224.7	187.05	214.08	211.19	211.19	271.44	271.44	302.64	304.55	234.78	244.37	433.11	433.11	132.35	132.35	?	?	223.63	223.63
10134	IR3-Hax15	Iran, Yzad, Sanij	31.66	53.99	J. Haxaire & F. Deschandol	2013-05-01	H. robertsi	G9	LT595050		137.43	158.86	193.97	193.97	224.7	224.7	199.6	210.1	211.23	211.23	271.2	271.2	302.62	304.57	234.77	234.77	433.32	433.32	143.43	143.43	359.4	359.4	?	?
10137	IR3-Hax18	Iran, Yzad, Sanij	31.66	53.99	J. Haxaire & F. Deschandol	2013-05-01	H. robertsi	G7	LT595051		133.31	135.46	192.21	194.06	224.76	224.76	182.95	182.95	211.42	222.68	271.48	271.48	302.7	302.7	234.83	244.44	437.25	437.25	147	147	?	?	219.62	225.78
10140	IR3-Hax21	Iran, Yzad, Sanij	31.66	53.99	J. Haxaire & F. Deschandol	2013-05-01	H. robertsi	G5	LT595052		129.1	129.1	192.17	194.03	224.7	224.7	182.87	201.72	210.99	210.99	271.49	271.49	305.46	305.46	235.01	244.29	433.32	433.32	132.43	157	359.41	359.41	221.67	221.67
10126	IR4-Hax7	Iran, Fars, Surmaq	31.04	52.91	J. Haxaire & F. Deschandol	2013-05-02	H. robertsi	F1	LT595053		131.28	143.96	194.05	194.05	224.73	255.14	201.73	218.4	210.91	210.91	271.31	271.31	304.59	304.59	234.65	244.33	433.43	490	145.36	145.36	425.04	425.04	?	?
10129	IR4-Hax10	Iran, Fars, Surmaq	31.04	52.91	J. Haxaire & F. Deschandol	2013-05-02	H. robertsi	F2	LT595054		131.3	133	194.08	194.08	224.51	255.22	218.34	226.68	211.25	211.25	271.41	271.41	302.52	307	234.85	244.36	433.44	433.44	146.89	146.89	405.95	423.3	224.12	224.12
10130	IR4-Hax11	Iran, Fars, Surmaq	31.04	52.91	J. Haxaire & F. Deschandol	2013-05-02	H. robertsi	F1	LT595055		129.18	139.4	193.87	193.87	224.58	224.58	194	203.73	210.99	210.99	271.46	271.46	302.65	302.65	234.79	244.36	433.22	433.22	143.13	143.13	369.55	369.55	219.54	225.69
10133	IR4-Hax14	Iran, Fars, Surmaq	31.04	52.91	J. Haxaire & F. Deschandol	2013-05-02	H. robertsi	G10	LT595056		129.16	133.27	193.99	193.99	254.95	254.95	201.56	203.74	210.92	210.92	271.43	271.43	302.73	304.53	234.86	234.86	490.48	490.48	146.73	146.73	341.3	413.42	221.71	221.71
10136	IR4-Hax17	Iran, Fars, Surmaq	31.04	52.91	J. Haxaire & F. Deschandol	2013-05-02	H. robertsi	A1	LT595057		129.13	131.22	192.17	194.02	224.71	224.71	228.62	248.12	211.01	211.01	271.44	271.44	304.5	304.5	234.81	234.81	433.48	490.42	128.65	143.35	394.56	394.56	221.72	225.85
10138	IR4-Hax19	Iran, Fars, Surmaq	31.04	52.91	J. Haxaire & F. Deschandol	2013-05-02	H. robertsi	G11	LT595058		129.21	129.21	193.99	193.99	224.69	224.69	210.26	220.31	211.26	211.26	271.47	271.47	305.4	305.4	235.11	235.11	433.36	433.36	145.14	145.14	366.11	366.11	224.05	224.05
8979	Nr. 1	Iran, Esfahan, Semirom	31.41	51.57	W. ten Hagen	06./07.2010	H. robertsi	A2	LT595059		129.35	129.35	192.03	194.03	224.71	224.71	203.81	227	211.25	211.25	271	271	296	307.31	244.36	244.36	433.31	433.31	?	?	341.32	359.46	221.59	221.59
4230	695835	Iran, Esfahan, Esfahan	32.65	51.68	A.R. Pittaway	.06.2001	H. robertsi	A3	AJ749464		131.24	133.38	193.99	193.99	255.06	255.06	203.79	203.79	211.28	211.28	271.42	271.42	302.77	304.54	234.88	234.88	433.38	433.38	143.17	143.17	?	?	221.72	225.82
4231	695842	Iran, Esfahan, Esfahan	32.65	51.68	A.R. Pittaway	.06.2001	H. robertsi	A3	AJ749465		131.26	133.34	194.03	194.03	254.98	254.98	203.76	203.76	211.31	211.31	271.48	271.48	302.91	302.91	234.72	234.72	433.3	433.3	145.04	145.04	441.72	441.72	221.74	221.74
4243	695872	Iran, Esfahan, Esfahan	32.65	51.68	A.R. Pittaway	.06.2001	H. robertsi	A3	AJ749466		133.41	139.48	192.22	194.05	224.71	224.71	203.76	228.75	211.24	211.24	271	271	302.81	304.5	234.62	234.62	433.39	433.39	143.17	143.17	441.64	441.64	221.68	225.83
5564		Iran, Esfahan, Natanz, Karkas Mts.	33.45	51.88	A. Naderi	21.-24.05.2009	H. robertsi	G12	FR839572		123.1	150.27	193.85	193.85	250.89	250.89	203.91	222.45	210.97	210.97	270.93	270.93	303.42	305.45	235.16	244.24	432.15	432.15	129	129	?	?	221.87	221.87
5565		Iran, Esfahan, Natanz, Karkas Mts.	33.45	51.88	A. Naderi	21.-24.05.2009	H. robertsi	G13	FR839573		129.12	135	194.05	198.02	255.02	255.02	218.33	218.33	210.9	210.9	271	271	302.72	302.72	234.92	244	433.26	433.26	138.94	138.94	359.36	359.36	?	?
10124	IR2-Hax5	Iran, Esfahan, Natanz to Kaschan	33.81	51.68	J. Haxaire & F. Deschandol	2013-04-30	H. robertsi	G14	LT595060		129.1	129.1	193.96	193.96	224.68	224.68	199.67	205.95	210.91	210.91	271.4	271.4	304.64	306.58	234.77	244.39	433.27	433.27	128.81	132.45	372.75	372.75	221.6	221.6
10125	IR2-Hax6	Iran, Esfahan, Natanz to Kaschan	33.81	51.68	J. Haxaire & F. Deschandol	2013-04-30	H. robertsi	G14	LT595061		129.28	131.28	194.03	194.03	224.51	224.51	194	201.73	211	211	271.49	271.49	304.56	304.56	234.72	234.72	433.33	433.33	142.94	142.94	417.35	417.35	223.9	223.9
10132	IR2-Hax13	Iran, Esfahan, Natanz to Kaschan	33.81	51.68	J. Haxaire & F. Deschandol	2013-04-30	H. robertsi	G15	LT595062		129.01	129.01	192.11	193.94	224.73	224.73	201.56	205.76	210.92	210.92	271.49	271.49	304.52	304.52	244.35	244.35	432.56	490.44	132.45	132.45	417.48	417.48	223.74	223.74
10135	IR2-Hax16	Iran, Esfahan, Natanz to Kaschan	33.81	51.68	J. Haxaire & F. Deschandol	2013-04-30	H. robertsi	G15	LT595063		129.17	139.42	194.02	194.02	224.73	224.73	203.77	212.03	210.91	210.91	271.4	271.4	305.49	307.31	234.94	244.43	433.43	433.43	143.49	143.49	372.87	372.87	?	?
10141	IR2-Hax22	Iran, Esfahan, Natanz to Kaschan	33.81	51.68	J. Haxaire & F. Deschandol	2013-04-30	H. robertsi	G7	LT595064		127.16	133.33	194.15	194.15	255.14	255.14	199.54	210.08	211.08	211.08	271.46	271.46	305.49	305.49	235.01	244.42	433.32	437.37	143.35	146.77	359.19	405.87	?	?
10142	IR2-Hax23	Iran, Esfahan, Natanz to Kaschan	33.81	51.68	J. Haxaire & F. Deschandol	2013-04-30	H. robertsi	G15	LT595065		129.35	146.12	193.98	193.98	224.69	224.69	220.38	220.38	211.34	211.34	271.42	271.42	302.65	304.55	234.76	244.35	433.2	433.2	132	140.89	359.34	419.47	?	?
10127	IR1-Hax8	Iran, Esfahan, Quhrud	33.67	51.4	J. Haxaire & F. Deschandol	2013-04-29	H. e. conspicua	A4	LT595066		123.13	137.44	192.13	194.06	255.14	255.14	203.76	203.76	211	211	271.43	271.43	302.57	302.57	244.36	244.36	433.47	433.47	130.79	130.79	?	?	222.44	222.44
		Kazakhstan - southern Russia (KAZ, n=10)	47.54	55.77
3449	12	Russia, Samara, Borskoye	53	51.8	D. Shovkun	.06.2003	H. e. euphorbiae	F3	LT595067		131	139	194	194	224.73	224.73	203.7	203.7	210.97	210.97	271	271	302.76	304.58	234.97	234.97	433.1	433.1	128.87	128.87	375.39	383.14	225.85	227.96
3450	13	Russia, Samara, Borskoye	53	51.8	D. Shovkun	.06.2003	H. e. euphorbiae	F4	LT595068		131.28	131.28	194.03	194.03	224.6	224.6	197.52	222.47	211.43	211.43	271.43	271.43	304.56	304.56	234.8	234.8	433.46	433.46	132.45	173.09	390.11	390.11	221.8	221.8
3452		Russia, Orenburg, Troitsk	50.68	54.47	D. Shovkun	2003-06-23	H. e. euphorbiae	A5	FR839529		129.36	131.33	194.22	194.22	224.5	224.5	203.72	207.94	210.86	210.86	271.38	271.38	302.61	304.52	235.1	235.1	433.2	496.47	146.81	151	388.08	388.08	219.67	221.72
3448	11	Kazakhstan, Qyzylorda, coast of Aral Sea	46.33	59.72	D. Shovkun	.06.2003	H. e. euphorbiae	F1	LT595069		129.31	129.31	193.91	193.91	255.1	255.1	197.63	197.63	210.91	210.91	271	271	302.51	304.55	234.94	234.94	433.38	433.38	154.57	155.47	390.84	390.84	221.79	221.79
8724	23280	Kazakhstan, Aqtöbe, Bozoi, W of Aral Sea	46.31	58.68	D. Guicking	2003-05-20	H. e. euphorbiae	A6	AJ749469		127.27	129.24	194.03	194.03	224.72	250.94	203.84	230.8	211.2	211.2	271.37	271.37	303	305	234.82	244.41	433.28	476.46	135.9	135.9	362.43	417.08	222	222
3454	17	Kazakhstan, Aqtöbe, Bozoi, Big Badgers sands	46.97	59.22	D. Shovkun	.06.2003	H. e. euphorbiae	A7	LT595070		131.23	133.26	194.01	194.01	224.54	224.54	203.75	207.88	210.91	210.91	268.21	271.27	304.53	304.53	244.43	244.43	433.28	433.28	142.91	142.91	382.8	382.8	?	?
3447	10	Kazakhstan, Aqtöbe, Dzhebyske	46.75	57.67	D. Shovkun	.06.2003	H. e. euphorbiae	F5	LT595071		133.33	145.98	192.11	193.94	224.76	251.12	201.65	208.03	211.07	211.07	271.38	271.38	304.52	304.52	234.84	234.84	429.31	490.44	128.75	150.74	360.3	360.3	?	?
3453	16	Kazakhstan, Aqtöbe, Dzhebyske	46.75	57.67	D. Shovkun	.06.2003	H. e. euphorbiae	A8	LT595072		129.23	129.23	192.23	193.92	224.58	224.58	203.72	203.72	210.9	210.9	271.35	271.35	302.54	302.54	234.8	234.8	432.12	433.48	128.6	128.6	383.49	383.49	221.63	221.63
3455	18	Kazakhstan, Aqtöbe, Dzhebyske	46.75	57.67	D. Shovkun	.06.2003	H. e. euphorbiae	A9	LT595073		131.44	135.49	192.3	194.06	224.69	224.69	201.71	208.02	211.15	211.15	271.35	271.35	304.6	304.6	234.93	234.93	433.26	433.26	134.22	134.22	358.48	358.48	?	?
3451	14	Kazakhstan, Mangghystau, Ustyurt plateau	43.73	53.63	D. Shovkun	.06.2003	H. e. euphorbiae	A10	LT595074		129.15	131.24	192.32	194.1	224.81	255.02	201.73	212.21	211.19	211.19	271.36	271.36	265.25	304.51	234.96	246.36	?	?	128.75	128.75	?	?	223.85	223.85
		Transcaucasia (CAU, n=11)	40.32	45.1
3076		Iran, Azarbaygan-e Sharqi, Ahar, Kaleybar	38.87	47.04	W. ten Hagen	2003-09-09	H. e. conspicua	A3	FR839452		123.25	123.25	194.11	194.11	255.24	255.24	210.13	210.13	210.86	222.71	271.34	271.34	295.88	304.66	234.89	234.89	430.25	433	132.39	132.39	358.25	358.25	221.72	227.92
3604		Armenia, Sjunik, Meghri, Gumnatz Shvandizur	38.91	46.25	F. Karrer via R. Plontke	.07.2001	H. e. conspicua	A4	FR839568		129.24	167.24	192.09	194.03	224.79	224.79	214.25	224.45	211.19	211.19	271	271	305	305	234.9	244.43	?	?	142.95	142.95	?	?	221.83	228.04
622		Azerbaijan, Baku, Mereze	40.64	48.55	M. Auer	.06.2006	H. e. conspicua	A3	FN386562		129.33	133.45	194.05	194.05	255.15	255.15	178.66	199.92	211.47	211.47	271	271	304.54	304.54	234.73	244	430.38	433	144.74	144.74	360.88	360.88	222	222
8980	Nr. 3	Azerbaijan, Shamkir, Gänjä, Samukh Reservoire	40.98	46.37	K. Wesche & J. Etzold	2010-05-23	H. e. conspicua	A3	LT595075		129.23	135	194.02	195.99	224.54	224.54	203.8	220	211.33	211.33	271	271	303	305	234.81	234.81	431.5	431.5	143.13	143.13	385.27	389.97	222	222
10068		Azerbaijan, Tovuz, Kura bridge near Ali merdanli	41.24	45.44	M. Auer	.05.2013	H. e. conspicua	A3	LT595076		133.44	133.44	192.14	194.07	255.02	255.02	201.71	226.7	211.07	211.07	271.42	271.42	305.45	305.45	234.89	234.89	433.17	433.17	143.21	143.21	?	?	221.83	221.83
10068		Azerbaijan, Tovuz, Ibrahimhacili	40.9	45.75	M. Auer	.05.2013	H. e. conspicua	A3	LT595077		131.38	133.43	194.02	194.02	214.51	224.74	220.46	226.72	211.01	211.01	271.41	271.41	302.58	307.31	234.74	234.74	430.22	490.37	140.76	140.76	?	?	221.75	225.89
6079	23284	Armenia, Gegharkunik, Sevan lake, Djil	40.62	44.95	K.D. Milto via S. Kalyabina-Hauff	2003-07-27	H. e. conspicua	A4	AJ749467		131.19	131.19	196.02	196.02	224.61	224.61	201.74	210.05	210.91	210.91	271.23	271.23	304.54	304.54	234.92	244	433.12	433.12	144.54	151	394.07	394.07	221.79	221.79
6080	23285	Armenia, Gegharkunik, Sevan lake, Djil	40.62	44.95	K.D. Milto via S. Kalyabina-Hauff	2003-07-27	H. e. conspicua	A4	AJ749507		129.28	131.28	192.07	194.08	224.6	254.79	210.17	240.8	211.08	211.08	271	271	297.68	304.52	235.22	235.22	433.13	490.39	142.86	142.86	?	?	221.85	223.86
6081	23286	Armenia, Gegharkunik, Sevan lake, Djil	40.62	44.95	K.D. Milto via S. Kalyabina-Hauff	2003-07-27	H. e. conspicua	A11	AJ749506		126	133	194.06	194.06	250.97	254.9	203.69	203.69	211.11	211.11	268.49	271.35	304.55	304.55	234.91	234.91	490.42	490.42	143.19	143.19	430.39	430.39	224.29	224.29
6082	23287	Armenia, Gegharkunik, Sevan lake, Djil	40.62	44.95	K.D. Milto via S. Kalyabina-Hauff	2003-07-27	H. e. conspicua	A4	AJ749468		129.15	135.42	194	194	224.6	224.6	201.66	206.01	211.29	211.29	271.3	285.43	304.58	304.58	234.71	234.71	433.04	433.04	132.2	146.56	426	426	221.55	225.95
3079		Turkey, Sivas, Susehri	40.16	38.09	W. ten Hagen	1997-07-23	H. e. conspicua	F1	FR839571		129.35	129.35	192.3	194.06	224.8	224.8	210.09	226.68	211.25	222.79	271.46	271.46	304.83	304.83	234.98	244	433.45	433.45	132.44	145.11	?	?	219.58	221.72
		Turkey (TUR, n=6)	37.05	31.94
4326	696106	Turkey, Mersin, Bolkar Daglari, Maden Köyü	37.45	34.63	F. Doganlar	2002-09-29	H. e. conspicua	A4	AJ749472		129.33	131.31	194.05	196.03	224.74	224.74	184.96	184.96	211.43	222.77	271.44	271.44	296	296	244.34	244.34	430.2	490.43	132.39	132.39	363.43	363.43	?	?
4327	696107	Turkey, Mersin, Bolkar Daglari, Maden Köyü	37.45	34.63	F. Doganlar	2002-09-29	H. e. conspicua	A3	AJ749473		129.38	131.44	194.16	194.16	225	225	203.81	222	211.01	211.01	271.31	285.38	302.81	304.53	244	246	435.23	435.23	129.38	132	350.65	350.65	221.64	221.64
6047	23292	Turkey, Mersin, Arslanköy	37.02	34.29	N. Stümpel & Siegenthaler via U. Joger	2003-07-10	H. e. conspicua	A12	FR839569		129.22	133.38	194.04	194.04	224.56	224.56	218.32	218.32	211.03	211.03	271.43	271.43	302.57	304.51	235	244	433.12	433.12	143.44	143.44	453.24	453.24	219.68	219.68
4240	695864	Turkey, Antalya, Akyaylar tunnel	36.77	30.57	M.V.L. Barclay & D.J. Mann	08.-10.05.2001	H. e. conspicua	A13	AJ749474		131.33	133.42	192.01	194.03	224.82	255.22	205.98	205.98	211.12	222.72	271	271	302.8	305	234.76	244.37	430.21	433.2	129.37	129.37	358.31	358.31	222.07	222.07
4246	695886	Turkey, Antalya, Yalniz	36.42	30.14	M.V.L. Barclay & D.J. Mann	08.-10.05.2001	H. e. conspicua	A13	AJ749475		131.28	133.33	192	192	254.99	254.99	224	224	211.19	222.7	271	271	302.84	304.61	234.65	244	433.21	433.21	129.32	129.32	358.25	358.25	222.11	222.11
3080		Turkey, Mugla, Fethiye, Karabel-Gecidi	36.79	29.49	W. ten Hagen	1997-06-11	H. e. conspicua	A14	FR839570		133.39	133.39	194.03	194.03	255.3	255.3	201.77	226.65	203.93	210.98	271.47	271.47	295.84	303	244.48	244.48	433	433	132	147	?	?	221.71	225.77
		Bulgaria - northeastern Greece (BUL, n=33)	41.29	25.14
5945		Bulgaria, Chaskowo, Madzharovo	41.64	25.85	A.R. Pittaway	08.-09.2009	H. e. euphorbiae	F6	FR839374		127.09	129.1	192.17	194.02	224.6	250.98	200	224.43	211.08	211.08	271.34	271.34	304.5	304.5	234.95	244.47	433.32	433.32	128.62	128.62	350.58	350.58	228.06	228.06
5946		Bulgaria, Chaskowo, Madzharovo	41.64	25.85	A.R. Pittaway	08.-09.2009	H. e. euphorbiae	A3	FR839375		131.05	133.15	192.17	192.17	225	225	201.51	222.42	211.36	211.36	271.2	271.2	297.68	304.6	235.14	235.14	433.21	490	128.55	148.55	360.23	381.98	221.8	221.8
5947		Bulgaria, Chaskowo, Madzharovo	41.64	25.85	A.R. Pittaway	08.-09.2009	H. e. euphorbiae	F6	FR839376		129.12	135	194.05	194.05	224.55	254.95	216.48	222	211.17	211.17	271.22	271.22	304.52	304.52	234.97	234.97	433.24	433.24	128.64	128.64	?	?	219.6	221.64
5948		Bulgaria, Chaskowo, Madzharovo	41.64	25.85	A.R. Pittaway	08.-09.2009	H. e. euphorbiae	A15	FR839377		126.1	131.25	194.06	194.06	254.9	254.9	214.15	224	210.79	210.79	271	271	302.53	304.51	234.9	244	?	?	150.51	150.51	366.14	366.14	221.79	221.79
5949		Bulgaria, Chaskowo, Madzharovo	41.64	25.85	A.R. Pittaway	08.-09.2009	H. e. euphorbiae	A16	FR839378		129.18	131.05	192.16	194.04	225	225	195.41	210.01	211.3	222.71	271	271	304.5	304.5	234.95	234.95	440.41	490	129.47	129.47	358.39	366.2	226.02	227.97
5950		Bulgaria, Chaskowo, Madzharovo	41.64	25.85	A.R. Pittaway	08.-09.2009	H. e. euphorbiae	A16	FR839379		131.04	137	192.19	194.21	225	225	195.36	209.92	211.16	222.79	271	271	305	305	235	235	433	440	144.76	144.76	365.88	365.88	226	228
5951		Bulgaria, Chaskowo, Madzharovo	41.64	25.85	A.R. Pittaway	08.-09.2009	H. e. euphorbiae	A4	FR839380		129.43	131.28	192.17	192.17	224.6	254.9	203.64	210.04	211.24	222.71	271	271	296	303	244	244	433	433	132.49	132.49	351	351	222.12	222.12
5952		Bulgaria, Chaskowo, Madzharovo	41.64	25.85	A.R. Pittaway	08.-09.2009	H. e. euphorbiae	F6	FR839381		129.21	135	194.09	194.09	224.69	224.69	201.69	216	211.14	211.14	271	271	304.57	304.57	234.87	244.38	433.18	433.18	128.5	128.5	351	351	222	222
5953		Bulgaria, Chaskowo, Madzharovo	41.64	25.85	A.R. Pittaway	08.-09.2009	H. e. euphorbiae	A15	FR839382		126.1	131.36	194.19	194.19	224.61	254.99	214.15	222	210.93	210.93	271	271	303	305	235	235	433	490	143.17	143.17	393.55	393.55	220.44	222
5954		Bulgaria, Chaskowo, Madzharovo	41.64	25.85	A.R. Pittaway	08.-09.2009	H. e. euphorbiae	A3	FR839383		133.31	133.31	192.19	194.11	224.6	224.6	184.75	201.59	210.86	210.86	271	271	298	305	235	235	433	490	129	129	360.08	360.08	221.88	221.88
5955		Bulgaria, Chaskowo, Madzharovo	41.64	25.85	A.R. Pittaway	08.-09.2009	H. e. euphorbiae	A15	FR839384		126.07	135.38	194.06	194.06	224.54	224.54	214.16	222	210.85	210.85	271	271	303	305	235	235	?	?	151	151	393.93	393.93	222	222
5956		Bulgaria, Chaskowo, Madzharovo	41.64	25.85	A.R. Pittaway	08.-09.2009	H. e. euphorbiae	A17	FR839385		129.18	131.24	193.97	193.97	225	225	201.78	207.96	210.99	210.99	271	271	303	305	235	235	433	490	146.91	146.91	409.35	409.35	222.05	228.3
5957		Bulgaria, Chaskowo, Madzharovo	41.64	25.85	A.R. Pittaway	08.-09.2009	H. e. euphorbiae	A15	FR839386		125.96	131.19	194.05	194.05	254.9	254.9	214.16	222.41	210.88	210.88	271.48	271.48	303	305	235	244	?	?	143.29	143.29	366.04	393.85	219.92	222.01
5958		Bulgaria, Chaskowo, Madzharovo	41.64	25.85	A.R. Pittaway	08.-09.2009	H. e. euphorbiae	A17	FR839387		131	133	192.15	192.15	225	225	195.24	209.99	211.08	211.08	271	271	303	305	235	235	433	433	128.69	139	351	351	227.91	227.91
5959		Bulgaria, Chaskowo, Madzharovo	41.64	25.85	A.R. Pittaway	08.-09.2009	H. e. euphorbiae	A15	FR839388		125.96	135.35	194.12	194.12	224.59	254.82	214.16	224	210.91	210.91	271	271	303	305	235	235	433	433	151	151	393.92	393.92	221.94	221.94
5960		Bulgaria, Chaskowo, Madzharovo	41.64	25.85	A.R. Pittaway	08.-09.2009	H. e. euphorbiae	F6	FR839389		131	135	194	194	224.92	255.03	201.58	216.48	210.9	210.9	271	271	304.65	304.65	234.95	234.95	433.3	433.3	129.3	129.3	?	?	?	?
5961		Bulgaria, Chaskowo, Madzharovo	41.64	25.85	A.R. Pittaway	08.-09.2009	H. e. euphorbiae	A18	FR839390		129.09	129.09	192.09	194.03	225	225	201.58	201.58	211.4	211.4	271	271	305	305	235	244	440	491	143.3	143.3	361.89	361.89	222.32	226.35
5962		Bulgaria, Chaskowo, Madzharovo	41.64	25.85	A.R. Pittaway	08.-09.2009	H. e. euphorbiae	A4	FR839391		127.08	162.99	192.15	192.15	224.8	254.94	200	210.06	211.16	222.71	271	271	303	305	235	235	433	490	142.8	142.8	351	351	222.34	222.34
5963		Bulgaria, Chaskowo, Madzharovo	41.64	25.85	A.R. Pittaway	08.-09.2009	H. e. euphorbiae	F6	FR839392		131.43	135	193.99	193.99	224.87	254.98	216	222	211.06	211.06	271	271	304.54	304.54	234.84	234.84	433.37	433.37	132	132	?	?	219.68	219.68
5964		Bulgaria, Chaskowo, Madzharovo	41.64	25.85	A.R. Pittaway	08.-09.2009	H. e. euphorbiae	A18	FR839393		129.29	156.62	194.06	194.06	225	225	201.69	205.81	211.15	211.15	271	271	305	305	235	244	442	491	143.36	143.36	361.96	361.96	222.31	226.42
5965		Bulgaria, Chaskowo, Madzharovo	41.64	25.85	A.R. Pittaway	08.-09.2009	H. e. euphorbiae	A3	FR839394		133.3	133.3	192.13	194.06	225	225	184.66	224	210.95	210.95	271.26	271.26	297.68	302.53	234.65	234.65	433.2	490.24	129	146.64	360.22	360.22	221.79	221.79
5966		Bulgaria, Chaskowo, Madzharovo	41.64	25.85	A.R. Pittaway	08.-09.2009	H. e. euphorbiae	A4	FR839395		127.06	162.99	192.17	192.17	224.83	254.9	203.72	220.31	211.16	211.16	271.32	271.32	295.74	303	244	244	432.97	432.97	143.46	143.46	351	351	221.84	221.84
5967		Bulgaria, Chaskowo, Madzharovo	41.64	25.85	A.R. Pittaway	08.-09.2009	H. e. euphorbiae	A18	FR839396		129.1	131.2	192.14	194	254.74	254.74	184.82	201.67	211.33	211.33	271	271	304.55	304.55	234.73	234.73	433	491.44	145	145	362.08	362.08	222.11	226.32
5968		Bulgaria, Chaskowo, Madzharovo	41.64	25.85	A.R. Pittaway	08.-09.2009	H. e. euphorbiae	A4	FR839397		129.32	131.2	192.13	192.13	224.78	255.02	203.7	220.23	211.15	211.15	271.35	271.35	295.75	303	244	244	432.92	432.92	143.29	143.29	360.15	360.15	221.86	221.86
2564	129	Greece, Anatoliki Makedonia Thraki, Antheia	40.86	26.01	A.K. Hundsdörfer	.06.2007	H. e. euphorbiae	A19	FR839433		131.16	135.33	194.13	194.13	250.89	254.9	203.7	224.23	210.95	210.95	271.26	271.26	304.66	304.66	234.68	234.68	433.4	433.4	129	129	360.22	418.78	219.6	219.6
2954	130	Greece, Anatoliki Makedonia Thraki, Dikella	40.87	25.72	A.K. Hundsdörfer	.06.2007	H. e. euphorbiae	A17	FR839434		135.36	135.36	194.23	194.23	254.99	254.99	184.89	184.89	211.08	211.08	271.25	271.25	303	304.63	234.89	244.48	433.32	490	127.13	132	379.2	379.2	221.81	223.86
2909	131	Greece, Anatoliki Makedonia Thraki, Simantra	41.13	25.04	A.K. Hundsdörfer	.06.2007	H. e. euphorbiae	A17	FR839435		131.26	137	194.1	194.1	225	225	203.82	205.85	211.28	211.28	271	271	304.63	304.63	244	244	434.46	434.46	150.53	150.53	?	?	223.84	223.84
2955	128	Greece, Anatoliki Makedonia Thraki, Stavroupoli	41.21	24.73	A.K. Hundsdörfer	.06.2007	H. e. euphorbiae	A20	FR839432		129.19	141	192.06	192.06	224.51	224.51	222.49	224.48	210.94	210.94	271.26	271.26	304.63	304.63	235.04	235.04	433.35	433.35	142.88	142.88	359.28	368.02	221.72	221.72
2933	126	Greece, Anatoliki Makedonia Thraki, Marmaria	41.17	24.33	A.K. Hundsdörfer	.06.2007	H. e. euphorbiae	A21	FR839431		131.33	169.38	194.02	194.02	224.72	224.72	185	187.15	211.34	211.34	271.36	271.36	304.63	304.63	234.61	234.61	433.2	433.2	142.89	142.89	363.9	363.9	221.73	225.89
2800	133	Greece, Anatoliki Makedonia Thraki, Paralia Elaiochoriou	40.76	24.18	A.K. Hundsdörfer	.06.2007	H. e. euphorbiae	A17	FR839436		129.1	131.42	194.04	195.86	254.66	254.66	201.55	205.71	211.36	222.76	271.35	271.35	295.88	304.61	235.22	235.22	433.39	433.39	146.57	146.57	360.22	360.22	?	?
2931	125a	Greece, Kendriki Makedonia, Alistrati, Lefkothea	41.01	23.94	A.K. Hundsdörfer	.06.2007	H. e. euphorbiae	A16	FR839430		131.18	135	194.01	194.01	255.06	255.06	224	224	211	218.44	271.3	271.3	302.83	302.83	234.98	234.98	434.4	434.4	143.17	143.17	358.23	529.62	221.72	221.72
2906	134	Greece, Kendriki Makedonia, Asprovalta	40.74	23.72	A.K. Hundsdörfer	.06.2007	H. e. euphorbiae	A22	FR839437		131.33	131.33	194.02	194.02	224.57	224.57	205.84	205.84	211.1	211.1	271	271	304.67	304.67	234.89	234.89	433.2	433.2	139.14	139.14	366.86	366.86	221.8	221.8
2896	124b	Greece, Kendriki Makedonia, Mitroussio	41.08	23.43	A.K. Hundsdörfer	.06.2007	H. e. euphorbiae	A23	FR839429		135.35	135.35	192.1	194.1	225	225	210.1	210.1	211	211	271.23	271.23	296.12	304.85	234.69	244	490	490	142.99	142.99	358.23	358.23	221.71	225.84
		Northwestern Greece (GRE, n=12)	39.54	21.67
2908	110b	Greece, Dytiki Makedonia, Polymylos	40.37	22.05	A.K. Hundsdörfer	.06.2007	H. e. euphorbiae	A17	FR839415		123.09	133.39	192.13	192.13	224.91	224.91	210.13	210.13	210.98	210.98	271.21	271.21	302.6	305	234.92	244	433.21	445.26	139.48	139.48	368.02	368.02	223.85	223.85
2929	123a	Greece, Dytiki Makedonia, Siatista	40.24	21.56	A.K. Hundsdörfer	.06.2007	H. e. euphorbiae	A24	FR839428		131.24	131.24	194.05	194.05	224.71	224.71	185.06	191.31	211.18	211.18	271.25	285.35	304.63	304.63	235.04	244.48	430.43	433.18	129.27	129.27	361.89	361.89	221.71	221.71
2907	122	Greece, Thessalia, Trygona	39.79	21.42	A.K. Hundsdörfer	.06.2007	H. e. euphorbiae	D1	FR839427		131.28	131.28	194.19	194.19	254.95	254.95	197.69	228.65	204.04	222.8	271.3	271.3	304.63	304.63	235.21	235.21	433.18	490.43	136.11	136.11	?	?	228.06	228.06
2903	121a	Greece, Ipiros, Votonossio	39.77	21.11	A.K. Hundsdörfer	.06.2007	H. e. euphorbiae	A25	FR839426		131.28	133.33	194.1	194.1	224.66	224.66	220.41	226.7	211.18	211.18	271.38	271.38	304.6	304.6	235.2	235.2	433	433	144.65	144.65	358.32	358.32	221.71	221.71
2948	117a	Greece, Ipiros, Katsanochoria, Kalentzi	39.48	20.98	A.K. Hundsdörfer	.06.2007	H. e. euphorbiae	A26	FR839422		131.28	133.33	194.07	194.07	224.74	224.74	203.76	220.42	211	211	271.3	271.3	304.61	304.61	234.89	234.89	433.25	433.25	132	132	366.06	366.06	223.76	223.76
2900	120b	Greece, Ipiros, Amfithea	39.69	20.87	A.K. Hundsdörfer	.06.2007	H. e. euphorbiae	A27	FR839425		127.2	129.18	194.07	194.07	225	254.82	201.64	205.82	211.29	211.29	271.36	271.36	302.74	304.6	235.03	235.03	433.22	490.33	142.88	142.88	409.21	409.21	221.83	221.83
2898	119a	Greece, Ipiros, Ekali, Karyes	39.79	20.74	A.K. Hundsdörfer	.06.2007	H. e. euphorbiae	A28	FR839424		129.17	131	192.44	194.27	225	225	214	224.41	211	211	271	271	302.81	304.65	234.85	244.45	490	490	142.89	142.89	?	?	221.7	221.7
2928	118a	Greece, Ipiros, Rodotopi	39.7	20.71	A.K. Hundsdörfer	.06.2007	H. e. euphorbiae	A29	FR839423		129.27	131.33	193.98	193.98	224.51	224.51	203.8	205.91	211.1	211.1	271	271	303	307	234.84	234.84	433.29	440.3	151	151	358.42	392	221.71	221.71
2930	111b	Greece, Sterea Ellada, Kanalia	39.52	22.88	A.K. Hundsdörfer	.06.2007	H. e. euphorbiae	A30	FR839416		131.28	165.19	193.93	193.93	224.5	224.5	203.9	226.61	211.08	222.79	271.3	271.3	304.63	304.63	234.84	244.47	433.22	433.22	151	151	358.4	384.88	221.72	223.76
2924	112a	Greece, Sterea Ellada, Keramidi	39.55	22.9	A.K. Hundsdörfer	.06.2007	H. e. euphorbiae	A30	FR839417		129.15	129.15	194.03	194.03	224.51	254.95	224	228.74	211.38	222.73	271	271	304.6	304.6	235.09	235.09	434.46	490	128.55	144.71	367.95	367.95	221.74	221.74
2934	115e	Greece, Dytiki Ellada, Kato Lampiri	38.69	21.61	A.K. Hundsdörfer	.06.2007	H. e. euphorbiae	A17	FR839420		129.21	135.34	192.15	193.99	224.65	224.65	205.94	220	211.39	222.81	271.33	271.33	302.62	304.66	235.25	235.25	433.3	440.3	142.82	142.82	359.92	368.44	223.67	223.67
2797	116a	Greece, Dytiki Ellada, Karitsa	38.8	21.71	A.K. Hundsdörfer	.06.2007	H. e. euphorbiae	A31	FR839421		131.25	133.33	194.05	194.05	225	225	218.25	222.44	211.05	211.05	271.25	271.25	295.9	303	234.59	234.59	433.32	433.32	139	139	368.07	368.07	225.85	225.85
		Southern Greece (SGR, n=17)	37.9	22.67
2492	HEC1	Greece, Sterea Ellada, Galaxidi	38.41	22.39	A.K. Hundsdörfer	.04.2007	H. e. euphorbiae	A17	FN386563		131.45	183	193.99	193.99	224.5	254.86	205.72	209.86	211.27	222.77	271	271	295.91	304.62	244.47	244.47	433.34	437.16	128.52	151	375.28	375.28	221.67	221.67
3058	HEC1a	Greece, Sterea Ellada, Galaxidi	38.41	22.39	A.K. Hundsdörfer	.04.2007	H. e. euphorbiae	A26	FR839441		129.15	135.39	194.06	194.06	255.03	255.03	224	228.92	210.51	210.51	271	271	222.4	304.66	235.03	235.03	490	490	132	132	411.06	411.06	231.93	231.93
3047	HEC1b	Greece, Sterea Ellada, Galaxidi	38.41	22.39	A.K. Hundsdörfer	.04.2007	H. e. euphorbiae	A25	FR839440		129.24	137	194.31	194.31	221.55	255.03	207.97	228.93	210.93	210.93	271	271	304.69	304.69	235.22	235.22	?	?	144.78	144.78	358.4	366.11	223.75	225.79
2491	HEC2	Greece, Sterea Ellada, Itea	38.45	22.42	A.K. Hundsdörfer	.04.2007	H. e. euphorbiae	A20	FR839442		129.06	133.23	193.96	193.96	225	225	205.76	228.79	210.96	210.96	271	271	302.72	304.72	235.04	235.04	433.41	433.41	129	129	411.16	411.16	221.66	223.74
2494	HEC3b	Greece, Sterea Ellada, Itea	38.44	22.41	A.K. Hundsdörfer	.04.2007	H. e. euphorbiae	A20	FR839443		131.29	175	194.01	194.01	254.74	254.74	205.72	222.37	211.4	222.73	271	271	304.61	304.61	234.54	234.54	433.2	490	128.53	139	382.82	382.82	227.93	227.93
3051	HEC4a	Greece, Sterea Ellada, Galaxidi	38.35	22.34	A.K. Hundsdörfer	.04.2007	H. e. euphorbiae	A26	FR839444		128.93	128.93	194.09	194.09	254.9	254.9	191.19	205.79	211.38	211.38	271	271	304.62	304.62	235.18	244.25	433.21	433.21	151	151	434.17	434.17	221.74	225.87
3053	HEC4b	Greece, Sterea Ellada, Galaxidi	38.35	22.34	A.K. Hundsdörfer	.04.2007	H. e. euphorbiae	A20	FR839445		131.3	137	194.12	194.12	254.98	254.98	185	220.41	211.32	211.32	271	271	304.57	304.57	235.25	244.32	433	437.2	129	151	434.16	434.16	225.97	225.97
3218	HEC4c	Greece, Sterea Ellada, Galaxidi	38.35	22.34	A.K. Hundsdörfer	.04.2007	H. e. euphorbiae	A27	FR839446		129.23	131.28	194.02	194.02	255.06	255.06	203.8	214.17	211.37	222.75	271	271	295.85	304.64	235.23	235.23	476.49	490	129.47	129.47	360.16	386.11	221.63	221.63
2498	HEC5	Greece, Sterea Ellada, Eratini	38.35	22.23	A.K. Hundsdörfer	.04.2007	H. e. euphorbiae	A20	FR839447		125.27	129.3	194.01	194.01	255.02	255.02	199.68	199.68	211.36	222.76	271.29	271.29	296	305	234.78	234.78	433	490	144.69	151	360.08	360.08	223.54	227.7
3055	113a	Greece, Sterea Ellada, Viniani	38.62	22.39	A.K. Hundsdörfer	.06.2007	H. e. euphorbiae	A17	FR839418		137	165.19	194.05	194.05	224.65	254.91	201.78	203.8	211.05	222.75	271	285.42	305	305	234.97	244.37	433.45	490	128.5	128.5	411.22	411.22	221.67	227.85
2926	114a	Greece, Sterea Ellada, Sykia	38.64	22.22	A.K. Hundsdörfer	.06.2007	H. e. euphorbiae	A32	FR839419		129.21	131.28	194.01	194.01	224.57	224.57	197.5	216.4	211.29	211.29	271.27	271.27	304.58	304.58	234.96	234.96	433.3	490.44	132	132	358.38	375.39	225.86	225.86
1098	H19a	Greece, Sterea Ellada, Kalyvia	38.55	22.55	A.K. Hundsdörfer	.09.2007	H. e. euphorbiae	A17	FR839438		129.24	129.24	193.98	193.98	221.5	221.5	222	222	211.31	211.31	271.06	285.14	304.75	304.75	234.98	234.98	433.47	433.47	126	132.31	386.41	508	222	222
1082	H20a	Greece, Sterea Ellada, Lilea	38.63	22.49	A.K. Hundsdörfer	.09.2007	H. e. euphorbiae	A33	FR839439		135	135	194.01	194.01	224.52	224.52	222.45	222.45	210.93	210.93	271.05	271.05	302.64	304.63	234.79	244.47	433.31	433.31	125.51	132	?	?	226	227.55
2944	HEC6b	Greece, Peloponnes, Korinthos	37.92	22.92	A.K. Hundsdörfer	.04.2007	H. e. euphorbiae	D2	FR839448		129.23	129.23	194.18	194.18	224.58	224.58	224	224	211.37	211.37	271.21	271.21	302.74	304.63	234.84	246.4	433.23	490	144.74	144.74	358.4	399.68	222.13	222.13
2925	HEC8a	Greece, Peloponnes, Paralia	37.27	22.87	A.K. Hundsdörfer	.04.2007	H. e. euphorbiae	A26	FR839451		129.39	133.45	194.06	194.06	225	254.98	213.84	224	211.15	211.15	271.44	285.44	304.8	304.8	234.65	244	433.46	490	128.97	142.88	360.16	411.16	225.87	225.87
2493	HEC7b	Greece, Peloponnes, Geronthri, Geraki	36.98	22.72	A.K. Hundsdörfer	.04.2007	H. e. euphorbiae	D1	FR839449		129.11	133.29	194.33	194.33	225	225	200	224	210.95	210.95	271.2	271.2	302.62	304.6	234.85	234.85	433.35	433.35	139	139	?	?	227.93	227.93
3602	HEC7	Greece, Peloponnes, Geronthri, Geraki	36.98	22.72	A.K. Hundsdörfer	.04.2007	H. e. euphorbiae	D1	FR839450		133	141	194.06	194.06	255.02	255.02	187	224	211.01	211.01	271	271	302.52	304.5	235.08	235.08	433.33	433.33	139	139	?	?	223.76	225.81
		Dodecanese - Crete (*CRE, n=16)	35.76	25.74
5980		Greece, Dodekanisa, Samos	37.73	26.83	M. Peluso	2009	H. cretica	E1	FR839597		129.39	129.39	194.06	194.06	255.06	255.06	187.05	203.84	212.41	222.74	271.46	271.46	303	305	234.79	234.79	433.25	433.25	138.93	138.93	417.07	417.07	221.82	221.82
4663		Greece, Dodekanisa, Chalki	36.23	27.57	B. Gemeinholzer	2007	H. cretica	E2	FR839585		129.33	131.41	192.27	194.04	225	225	226.72	226.72	211.35	211.35	271	271	302.67	304.62	235.14	235.14	433.3	491	150.53	150.53	?	?	?	?
4730		Greece, Dodekanisa, Chalki	36.23	27.57	B. Gemeinholzer	2007	H. cretica	E2	LT595079		129.17	129.17	192.27	194.08	224.53	245.94	203.75	210	210.96	222.76	271.21	271.21	302.53	302.53	235.1	235.1	433.12	491	138.89	138.89	358.25	395.83	221.7	221.7
4739		Greece, Dodekanisa, Chalki	36.23	27.57	B. Gemeinholzer	2007	H. cretica	E2	LT595080		129.19	129.19	194.11	194.11	225	255.06	226.57	226.57	210.74	222.79	271	271	302.61	304.6	235.24	235.24	433.18	491.47	151	151	358.24	358.24	?	?
2490	HEC9c	Greece, Dodekanisa, Rhodos, Soroni	36.37	28.01	A.K. Hundsdörfer	.04.2007	H. cretica	E2	FR839596		171.41	175	194.29	194.29	225	225	227	254.99	211.37	211.37	271.24	271.24	295.9	295.9	244.13	244.13	430.46	433.16	132.36	132.36	?	?	221.66	221.66
1031		Greece, Kriti, Iraklio, Tylissos	35.32	24.96	E. Friedrich & R. Plontke	2006-10-19	H. cretica	E3	FR839586		131.28	160.95	194.09	194.09	225	225	214.09	236.06	211	211	271	271	295.87	295.87	244	246.45	433.31	433.31	132	132	?	?	227.8	227.8
1032		Greece, Kriti, Iraklio, Tylissos	35.32	24.96	E. Friedrich & R. Plontke	2006-10-19	H. cretica	E3	FR839587		131.28	141	194.01	194.01	224.57	224.57	226.65	236.17	211.33	211.33	271.23	271.23	296.09	296.09	244.13	246	433.31	490	143	151	?	?	222	222
1033		Greece, Kriti, Iraklio, Tylissos	35.32	24.96	E. Friedrich & R. Plontke	2006-10-19	H. cretica	E3	FR839588		129.31	160.95	194.09	194.09	224.5	224.5	200	214.09	211	211	271.1	271.1	295.85	304.6	244.28	246	433.23	490	131.88	131.88	?	?	222	227.67
1034		Greece, Kriti, Iraklio, Tylissos	35.32	24.96	E. Friedrich & R. Plontke	2006-10-19	H. cretica	E3	FR839589		131.33	160.87	194.01	194.01	224.52	224.52	226.55	236.13	211	211	270.98	270.98	222.3	295.84	234.87	244.47	433.24	433.24	131.84	131.84	?	?	222	222
1035		Greece, Kriti, Iraklio, Tylissos	35.32	24.96	E. Friedrich & R. Plontke	2006-10-19	H. cretica	E3	FR839590		129.26	160.87	194.07	194.07	224.5	224.5	200	226.54	211	211	271.44	271.44	222.37	304.62	234.66	244.32	433.27	490	131.84	131.84	?	?	222	222
1881		Greece, Kriti, Iraklio, Tylissos	35.32	24.96	E. Friedrich & R. Plontke	2006-10-19	H. cretica	E3	FR839591		141	160.84	194.1	194.1	225	225	200	236.03	211.18	211.18	271.23	271.23	295.9	304.65	244	244	433.32	490	151	151	?	?	221.74	221.74
1882		Greece, Kriti, Iraklio, Tylissos	35.32	24.96	E. Friedrich & R. Plontke	2006-10-19	H. cretica	E3	FR839592		141	141	194.04	194.04	224.63	224.63	199.52	224.44	211.18	211.18	271.3	271.3	296	305	234.8	244.35	433.37	433.37	151	151	?	?	221.59	221.59
1883		Greece, Kriti, Iraklio, Tylissos	35.32	24.96	E. Friedrich & R. Plontke	2006-10-19	H. cretica	E2	LT595081		129.29	131.26	194.09	194.09	224.62	254.85	203.77	226.61	211.36	211.36	271.25	271.25	222.35	304.54	235.15	235.15	433.14	433.14	138.97	138.97	?	?	221.71	225.86
1254		Greece, Kriti, Phalasarna	35.51	23.58	A. Weck-Heimann	.10.2005	H. cretica	E4	FR839593		131.29	181	194.06	194.06	224.59	224.59	215.44	227	211.39	211.39	271	271	302.71	304.61	234.86	234.86	433.19	491	132.39	151	358.38	358.38	221.58	225.81
1265		Greece, Kriti, Phalasarna	35.51	23.58	A. Weck-Heimann	.10.2005	H. cretica	E2	FR839594		129.18	129.18	193.97	193.97	224.6	224.6	203.7	226.59	211	211	271	271	304.63	304.63	234.77	234.77	433.15	491	143	151	358.3	358.3	221.58	221.58
1273		Greece, Kriti, Phalasarna	35.51	23.58	A. Weck-Heimann	.10.2005	H. cretica	E2	FR839595		131.26	181	194.03	194.03	225	225	203.65	236.08	211	211	271.2	271.2	304.64	304.64	234.98	234.98	433.21	491	132.28	150.61	358.37	358.37	221.67	225.83
		Hungary (HUN, n=24)	46.53	18.64
7575	BUÖ_01	Hungary, Pest, Budapest, Budaörs	47.47	18.94	M.B. Mende	2010-08-26	H. e. euphorbiae	A3	LT595082		133.33	177	194.06	194.06	224.59	255.11	184.98	198	210.95	210.95	271.43	271.43	304.78	304.78	244.41	244.41	?	?	128.61	128.61	352.43	352.43	230	230
7576	BUÖ_02a	Hungary, Pest, Budapest, Budaörs	47.47	18.94	M.B. Mende	2010-08-27	H. e. euphorbiae	A10	LT595083		131	131	194.06	194.06	225	225	201.76	210.09	210.95	210.95	271.12	271.12	304.5	307	234.8	234.8	433.01	433.01	146.69	146.69	350.57	430.4	221.63	221.63
7578	BUÖ_03a	Hungary, Pest, Budapest, Budaörs	47.47	18.94	M.B. Mende	2010-08-27	H. e. euphorbiae	A34	LT595084		131	131	192.23	194.01	225	225	184.91	201.67	210.99	210.99	271.24	271.24	303	304.52	234.78	234.78	433.05	435.13	155	155	377.49	401.48	221.61	221.61
7582	BUÖ_6	Hungary, Pest, Budapest, Budaörs	47.47	18.94	M.B. Mende	2010-08-27	H. e. euphorbiae	A35	LT595085		127.19	131.18	194.03	194.03	225	225	203.84	203.84	210.9	210.9	271.24	271.24	305	305	235.18	235.18	433.1	490	144.96	144.96	395	395	221.53	225.63
7583	BUÖ_8	Hungary, Pest, Budapest, Budaörs	47.47	18.94	M.B. Mende	2010-08-27	H. e. euphorbiae	F7	LT595086		129.24	131.29	194	195.86	225	254.91	207.93	212.15	211.16	211.16	271	271	302.53	302.53	234.8	244.43	434.31	434.31	144.63	146.55	?	?	221.63	221.63
7584	BUÖ_9	Hungary, Pest, Budapest, Budaörs	47.47	18.94	M.B. Mende	2010-08-27	H. e. euphorbiae	A17	LT595087		131.31	133.38	194.03	194.03	225	225	174.68	201.85	211.23	211.23	271.49	271.49	296	305.49	244.41	244.41	490	490	?	?	370.93	370.93	222.01	222.01
7585	BUÖ_10	Hungary, Pest, Budapest, Budaörs	47.47	18.94	M.B. Mende	2010-08-27	H. e. euphorbiae	F1	LT595088		127.13	133.34	194.04	194.04	254.87	254.87	207.97	207.97	211.07	211.07	271.26	271.26	304.53	304.53	234.86	244.43	432.99	491.38	142.71	142.71	383.06	403	221.63	221.63
6704	VIL_02	Hungary, Baranya, Villány	45.86	18.43	M. Vamberger & U. Fritz	2011-06-04	H. e. euphorbiae	A36	LT595089		133	165.17	193.89	193.89	224.77	224.77	203.81	226.7	210.89	210.89	271.37	271.37	302.66	304.57	234.83	244.4	433	433	132.35	148.51	?	?	223.77	227.92
6705	VIL_03	Hungary, Baranya, Villány	45.86	18.43	M. Vamberger & U. Fritz	2011-06-04	H. e. euphorbiae	A3	LT595090		133.25	133.25	194.03	194.03	254.95	254.95	186.99	201.5	211.27	211.27	271.3	271.3	305	305	234.94	244	433.26	433.26	128.51	128.51	358	361	221.85	221.85
6706	VIL_04	Hungary, Baranya, Villány	45.86	18.43	M. Vamberger & U. Fritz	2011-06-04	H. e. euphorbiae	A17	LT595091		129.21	131.15	194.02	194.02	254.97	254.97	197.59	197.59	211.1	211.1	271.39	271.39	304.52	304.52	235.07	244.46	490	490	129.36	129.36	?	?	221.8	223.83
6707	VIL_05	Hungary, Baranya, Villány	45.86	18.43	M. Vamberger & U. Fritz	2011-06-04	H. e. euphorbiae	F8	LT595092		131.18	137.48	194.01	194.01	255.02	255.02	184.92	207.96	211.09	211.09	271	271	305	305	235.11	235.11	432.88	432.88	138.9	138.9	377.14	377.14	221.86	230.09
6708	VIL_06	Hungary, Baranya, Villány	45.86	18.43	M. Vamberger & U. Fritz	2011-06-04	H. e. euphorbiae	A33	LT595093		131.18	133.32	192.12	192.12	255.06	255.06	201.72	203.83	211.31	211.31	271.39	271.39	304.57	304.57	234.93	234.93	?	?	153	153	?	?	227.93	227.93
6709	VIL_07	Hungary, Baranya, Villány	45.86	18.43	M. Vamberger & U. Fritz	2011-06-04	H. e. euphorbiae	A4	LT595094		135	137	194.08	194.08	225	225	201.5	203.63	211.44	211.44	271.32	271.32	304.57	304.57	234.93	244.47	433.47	433.47	143.1	143.1	341.12	341.12	221.75	221.75
6710	VIL_08	Hungary, Baranya, Villány	45.86	18.43	M. Vamberger & U. Fritz	2011-06-04	H. e. euphorbiae	F1	LT595095		129.12	135.36	193.97	193.97	224.57	255.07	181	181	210.87	210.87	271	271	303	303	235.06	235.06	432.07	432.07	153	153	341.05	341.05	221.77	226.01
6711	VIL_09	Hungary, Baranya, Villány	45.86	18.43	M. Vamberger & U. Fritz	2011-06-04	H. e. euphorbiae	A17	LT595096		129.28	155	192.17	193.94	254.95	254.95	205.74	224	211.01	211.01	271.38	271.38	305	305	244.46	244.46	490.34	490.34	138.96	138.96	360.15	384.91	223.87	223.87
6712	VIL_10	Hungary, Baranya, Villány	45.86	18.43	M. Vamberger & U. Fritz	2011-06-04	H. e. euphorbiae	A20	LT595097		131.47	133	192.01	194.03	224.5	224.5	203.72	203.72	210.94	210.94	271.35	285.45	295.79	304.54	235.02	244	430.23	433.31	138.87	142.8	361.19	361.19	221.79	221.79
6713	VIL_11	Hungary, Baranya, Villány	45.86	18.43	M. Vamberger & U. Fritz	2011-06-04	H. e. euphorbiae	F3	LT595098		129.09	137.43	194.05	195.98	224.63	224.63	174.5	203.75	211.27	211.27	271.38	271.38	304.7	306.56	234.82	234.82	433	490.41	138.87	143.1	350.77	360.3	221.79	221.79
6714	VIL_12	Hungary, Baranya, Villány	45.86	18.43	M. Vamberger & U. Fritz	2011-06-04	H. e. euphorbiae	A37	LT595099		127.19	131.19	194	194	224.54	255.06	203.73	205.87	211.17	222.7	268.35	271.41	302.56	304.57	234.95	234.95	490	490	132.23	132.23	402.68	409.41	223.95	228.05
6715	VIL_13	Hungary, Baranya, Villány	45.86	18.43	M. Vamberger & U. Fritz	2011-06-04	H. e. euphorbiae	F1	LT595100		131	131	194.15	194.15	224.62	255.15	201.62	209.97	211.16	211.16	271.36	271.36	302.58	304.52	235.18	235.18	433.32	433.32	143.14	143.14	341.3	350.78	221.96	226.11
6716	VIL_14	Hungary, Baranya, Villány	45.86	18.43	M. Vamberger & U. Fritz	2011-06-04	H. e. euphorbiae	F7	LT595101		133.46	133.46	192.26	194.03	224.63	254.87	205.79	205.79	211.34	211.34	271.37	271.37	304.51	304.51	234.98	234.98	433.25	490.47	129	129	370.85	370.85	221.84	221.84
6717	VIL_15	Hungary, Baranya, Villány	45.86	18.43	M. Vamberger & U. Fritz	2011-06-04	H. e. euphorbiae	A3	LT595102		131.2	165.12	194.05	194.05	224.57	254.98	201.71	201.71	211	211	271.27	285.33	297.66	303	235.04	235.04	434.07	490	128.56	143.35	360.37	360.37	221.69	221.69
6718	VIL_16	Hungary, Baranya, Villány	45.86	18.43	M. Vamberger & U. Fritz	2011-06-04	H. e. euphorbiae	A38	LT595103		129.32	135.36	194.01	194.01	225	255.03	201.76	224	210.97	210.97	271.38	271.38	302.57	304.5	234.94	234.94	433.34	433.34	138.58	146.64	360.22	360.22	221.85	221.85
6719	VIL_17	Hungary, Baranya, Villány	45.86	18.43	M. Vamberger & U. Fritz	2011-06-04	H. e. euphorbiae	A17	LT595104		131.19	135	193.97	193.97	255.06	255.06	197.53	203.72	204.04	210.96	271	271	305	305	234.94	234.94	?	?	129	145	362.18	362.18	223.92	226
6720	VIL_18	Hungary, Baranya, Villány	45.86	18.43	M. Vamberger & U. Fritz	2011-06-04	H. e. euphorbiae	F1	LT595105		131.31	135.46	193.95	193.95	255.11	255.11	205.78	226.51	211.17	211.17	271.38	271.38	303	305	234.88	234.88	490.39	490.39	144.73	144.73	373.53	381.05	221.78	230.13
		Slowenia (SLO, n=2)
6730	GBR_02c	Slovenia, Dolenjska, Sevnica, Gornje Brezovo	46	15.34	M.B. Mende, M. Vamberger & O. Reuter	2011-08-14	H. e. euphorbiae	C1	LT595106		127.15	135.47	194.12	194.12	224.7	224.7	203.73	226.69	211.06	211.06	271.29	271.29	295.86	295.86	234.9	244	433.22	490.42	139.41	139.41	352.3	352.3	?	?
6734	GBR_04c	Slovenia, Dolenjska, Sevnica, Gornje Brezovo	46	15.34	M.B. Mende, M. Vamberger & O. Reuter	2011-08-14	H. e. euphorbiae	C2	LT595107		127.03	135.42	194.05	194.05	224.59	224.59	195.45	226.66	210.96	210.96	271.16	271.16	295.79	295.79	234.9	244	476.14	491	139.42	142.99	?	?	223.65	227.88
		Southern Czech Rep. - Slovakia (CZR, n=45)	48.95	17.5
5677	SLO_1a	Slovakia, Trenciansky Kraj, Nemsova	48.96	18.12	J. Macko	2009	H. e. euphorbiae	A39	FR839530		129.14	131.23	192.16	194.08	224.55	224.55	201.67	207.88	211.22	211.22	271	271	305	305	234.89	244.45	490	490	129.32	129.32	352.45	358.38	221.74	221.74
5678	SLO_1b	Slovakia, Trenciansky Kraj, Nemsova	48.96	18.12	J. Macko	2009	H. e. euphorbiae	A33	LT595108		131.28	131.28	194.06	195.99	225	225	198	198	211.36	222.75	271.27	271.27	304.58	304.58	234.87	234.87	433.21	433.21	132.24	132.24	358.27	358.27	221.79	221.79
5679	SLO_1c	Slovakia, Trenciansky Kraj, Nemsova	48.96	18.12	J. Macko	2009	H. e. euphorbiae	A3	LT595109		133	137.35	192.17	194.03	225	225	209.98	226.56	211.27	211.27	271.35	285.41	305	305	234.69	244	433.26	491	146.56	146.56	358.26	358.26	221.79	221.79
5680	SLO_1d	Slovakia, Trenciansky Kraj, Nemsova	48.96	18.12	J. Macko	2009	H. e. euphorbiae	F3	LT595110		129.17	133	193.97	193.97	225	225	184.92	198	211	211	271.32	271.32	304.52	304.52	235.34	235.34	434.47	434.47	129	129	364.07	366.86	219.68	221.72
5681	SLO_2a	Slovakia, Trenciansky Kraj, Trenciansca Tepla	48.94	18.1	J. Macko	2009	H. e. euphorbiae	A38	FR839531		129.1	131.19	194.03	194.03	225	254.9	204	210.02	211	211	271.37	271.37	302.55	305	244	244	433.32	433.32	129.47	139	352	362.42	221.89	221.89
5682	SLO_2b	Slovakia, Trenciansky Kraj, Trenciansca Tepla	48.94	18.1	J. Macko	2009	H. e. euphorbiae	A17	LT595111		127.08	141	192.2	194.05	224.66	224.66	198	198	211.03	211.03	271.39	271.39	304.56	307	235.08	235.08	433.24	433.24	132	132	420.91	420.91	221.87	221.87
5683	SLO_2c	Slovakia, Trenciansky Kraj, Trenciansca Tepla	48.94	18.1	J. Macko	2009	H. e. euphorbiae	F3	LT595112		133	158.76	194.09	194.09	225	225	184.77	228.55	211.07	211.07	271.36	271.36	302.53	305	234.97	244.46	434.47	434.47	129	129	364.09	366.89	224.34	224.34
5684	SLO_2d	Slovakia, Trenciansky Kraj, Trenciansca Tepla	48.94	18.1	J. Macko	2009	H. e. euphorbiae	C2	LT595113		131.19	135.39	194.1	194.1	224.63	254.86	210.05	226.58	211.29	211.29	271.41	271.41	305	305	235.12	244.34	433.12	433.12	132.4	132.4	358.39	358.39	221.81	221.81
5685	SLO_2e	Slovakia, Trenciansky Kraj, Trenciansca Tepla	48.94	18.1	J. Macko	2009	H. e. euphorbiae	F3	LT595114		131.15	158.77	194.13	194.13	225	225	184.68	228.61	211.04	211.04	271.4	271.4	305	305	234.99	244.47	490.37	490.37	129	129	364.12	364.12	220	224
5686	SLO_2f	Slovakia, Trenciansky Kraj, Trenciansca Tepla	48.94	18.1	J. Macko	2009	H. e. euphorbiae	F3	LT595115		133	158.76	194.1	194.1	225	225	184.75	198	211.09	211.09	271.36	271.36	304.6	304.6	234.77	234.77	490.34	490.34	129	129	366.87	366.87	221.8	221.8
5687	SLO_3a	Slovakia, Trenciansky Kraj, Borcice	48.98	18.15	J. Macko	2009	H. e. euphorbiae	A40	LT595116		129.15	135.47	192.14	194.09	225	225	198	236.8	211.17	211.17	271.35	271.35	304.62	304.62	234.91	234.91	433.06	433.06	146.62	146.62	394.59	394.59	221.96	221.96
5688	SLO_3b	Slovakia, Trenciansky Kraj, Borcice	48.98	18.15	J. Macko	2009	H. e. euphorbiae	A38	LT595117		129.22	131.33	193.95	193.95	224.61	224.61	203.99	224.49	211.05	211.05	271.21	271.21	305	305	234.91	244.47	430.28	430.28	132.31	132.31	352	411.8	221.8	221.8
5689	SLO_3c	Slovakia, Trenciansky Kraj, Borcice	48.98	18.15	J. Macko	2009	H. e. euphorbiae	F3	LT595118		133	158.84	194.03	194.03	250.81	250.81	184.94	228.59	210.84	210.84	271.23	271.23	302.58	304.61	234.85	234.85	490.45	490.45	129	129	364.14	366.84	224.22	224.22
5692	SLO_4a	Slovakia, Trenciansky Kraj, Dubnica nad Vahom	48.98	18.21	J. Macko	2009	H. e. euphorbiae	F3	FR839532		129.1	131.23	194.01	194.01	224.62	251.06	184.81	198	211.02	211.02	271.33	271.33	303	305	234.92	244	434.39	434.39	129	142.84	364.04	366.87	219.68	221.74
5693	SLO_4b	Slovakia, Trenciansky Kraj, Dubnica nad Vahom	48.98	18.21	J. Macko	2009	H. e. euphorbiae	F1	LT595119		127.17	131.2	194.23	194.23	222	224.63	201.68	222	211.22	211.22	271	285.4	304.54	304.54	234.94	234.94	490.42	490.42	132	132	362.43	362.43	221.82	227.89
5694	SLO_4c	Slovakia, Trenciansky Kraj, Dubnica nad Vahom	48.98	18.21	J. Macko	2009	H. e. euphorbiae	C2	LT595120		131.21	135.36	194	194	225	225	210.01	236.83	211.19	211.19	271.21	271.21	304.61	304.61	234.82	244.41	433.31	433.31	132.17	132.17	362.37	362.37	221.81	221.81
5695	SLO_4d	Slovakia, Trenciansky Kraj, Dubnica nad Vahom	48.98	18.21	J. Macko	2009	H. e. euphorbiae	A3	LT595121		131.2	143	194.09	194.09	225	225	184.74	199.52	210.88	210.88	271.27	271.27	305	305	235.13	235.13	433.29	433.29	132.24	142.79	355	355	221.86	221.86
5696	SLO_4e	Slovakia, Trenciansky Kraj, Dubnica nad Vahom	48.98	18.21	J. Macko	2009	H. e. euphorbiae	A41	LT595122		125.15	127.08	192.13	194.06	225	225	198	205.85	211.11	211.11	271.32	271.32	302.51	307	234.71	234.71	433.22	490.32	144.93	144.93	415.01	415.01	221.79	228.01
5651	czb_01	Czech Republic, Jihomoravsky Kraj, Bzenec	48.98	17.27	M. Jaburek	2009	H. e. euphorbiae	A3	LT595123		129.29	139	194.09	194.09	225	254.9	175	203.72	211.17	211.17	271.32	271.32	304.57	304.57	234.91	244.47	433.09	490.25	132.37	142.88	474.01	474.01	221.8	223.83
5652	czb_02	Czech Republic, Jihomoravsky Kraj, Bzenec	48.98	17.27	M. Jaburek	2009	H. e. euphorbiae	F3	LT595124		129.19	131.21	193.96	193.96	224.58	254.86	201.75	228.62	210.98	210.98	271	271	295.81	304.6	235.07	244.47	433.24	491	138.79	138.79	358.25	358.25	221.81	223.86
5653	czb_03	Czech Republic, Jihomoravsky Kraj, Bzenec	48.98	17.27	M. Jaburek	2009	H. e. euphorbiae	A42	LT595125		133	135.39	194.1	195.96	225	225	205.81	205.81	210.98	210.98	271.47	271.47	304.58	304.58	234.77	234.77	433.36	490.34	147	147	352.38	370.04	?	?
5654	czb_04	Czech Republic, Jihomoravsky Kraj, Bzenec	48.98	17.27	M. Jaburek	2009	H. e. euphorbiae	A3	LT595126		139	139	193.94	193.94	225	225	186.94	203.69	204	211.04	271	271	304.56	304.56	234.66	234.66	?	?	146.59	146.59	377.08	474.06	221.71	221.71
5655	czb_05	Czech Republic, Jihomoravsky Kraj, Bzenec	48.98	17.27	M. Jaburek	2009	H. e. euphorbiae	A17	LT595127		131.18	133.27	192.01	194.03	224.53	224.53	201.64	224	210.94	210.94	271	271	302.63	304.55	234.98	244	433.42	433.42	139.04	139.04	341.15	359.92	221.8	221.8
5657	czb_07	Czech Republic, Jihomoravsky Kraj, Bzenec	48.98	17.27	M. Jaburek	2009	H. e. euphorbiae	A43	LT595128		129.09	131.19	192	192	225	225	201.67	238.83	211.04	211.04	271.24	271.24	304.51	304.51	234.97	234.97	433.21	433.21	139.03	143.22	341.15	341.15	221.79	221.79
5658	czb_08	Czech Republic, Jihomoravsky Kraj, Bzenec	48.98	17.27	M. Jaburek	2009	H. e. euphorbiae	C2	LT595129		135.49	148.17	194.01	195.93	255.02	255.02	205.83	205.83	210.87	210.87	271.2	271.2	302.77	304.52	235.31	244	433.13	433.13	132.44	142.75	352.41	362.11	223.82	225.84
5659	czb_09	Czech Republic, Jihomoravsky Kraj, Bzenec	48.98	17.27	M. Jaburek	2009	H. e. euphorbiae	F3	LT595130		?	?	194.06	194.06	225	225	180.85	195.49	211.24	211.24	271.28	271.28	304.51	304.51	235.14	235.14	430.31	432.25	128.53	139.08	362.12	371.89	221.81	221.81
5660	czb_10	Czech Republic, Jihomoravsky Kraj, Bzenec	48.98	17.27	M. Jaburek	2009	H. e. euphorbiae	F3	LT595131		129.18	133	194.04	194.04	225	225	180.74	195.38	211.07	211.07	271.29	271.29	304.52	304.52	235.03	235.03	430.3	433.24	128.61	146.64	352.42	371.88	221.82	221.82
5661	czb_11	Czech Republic, Jihomoravsky Kraj, Bzenec	48.98	17.27	M. Jaburek	2009	H. e. euphorbiae	C2	LT595132		129.1	148.04	194.03	195.91	254.9	254.9	180.74	180.74	211.02	211.02	271.25	271.25	303	307	234.93	244.46	433.3	433.3	129	132.35	360.23	360.23	?	?
5662	czb_12	Czech Republic, Jihomoravsky Kraj, Bzenec	48.98	17.27	M. Jaburek	2009	H. e. euphorbiae	A42	LT595133		133	135.47	194.26	194.26	225.08	225.08	180.65	205.72	211.44	211.44	271.25	271.25	304.58	304.58	234.92	234.92	430.26	433.3	128.51	147	370.08	370.08	?	?
5663	czb_13	Czech Republic, Jihomoravsky Kraj, Bzenec	48.98	17.27	M. Jaburek	2009	H. e. euphorbiae	F3	LT595134		129.09	133	192.21	194.06	224.56	254.82	180.72	220.46	210.88	210.88	271.22	271.22	304.58	304.58	235.16	235.16	430.25	433.2	128.62	139.04	362.1	371.84	221.79	221.79
5664	czh_01	Czech Republic, Jihomoravsky Kraj, Hodonin	48.88	17.13	M. Jaburek	2009	H. e. euphorbiae	A17	LT595135		129.15	131.24	192.09	194.03	225	254.91	201.59	238.91	211.27	211.27	271.19	271.19	304.52	304.52	235.18	235.18	433.19	433.19	132.13	132.13	359.92	373.76	221.71	221.71
5665	czh_02	Czech Republic, Jihomoravsky Kraj, Hodonin	48.88	17.13	M. Jaburek	2009	H. e. euphorbiae	F3	LT595136		131.19	133	192.14	194	225	225	180.73	220.39	211.16	211.16	271.32	271.32	304.55	304.55	234.87	234.87	430.36	433.26	128.53	146.58	352.38	371.9	221.72	221.72
5666	czh_03	Czech Republic, Jihomoravsky Kraj, Hodonin	48.88	17.13	M. Jaburek	2009	H. e. euphorbiae	F3	LT595137		129.1	133	194.03	194.03	225	225	180.73	220.39	211.33	211.33	271.24	271.24	304.55	304.55	234.72	234.72	430.289	432.23	128.61	146.58	352.42	371.9	221.72	221.72
5667	czh_04	Czech Republic, Jihomoravsky Kraj, Hodonin	48.88	17.13	M. Jaburek	2009	H. e. euphorbiae	F3	LT595138		129.1	143	192.08	193.98	225	225	187.01	205.81	211.12	211.12	271	271	298	305	244	244	433.23	490.38	128.53	128.53	388.85	388.85	225.94	225.94
5668	czh_05	Czech Republic, Jihomoravsky Kraj, Hodonin	48.88	17.13	M. Jaburek	2009	H. e. euphorbiae	C2	LT595139		129.13	131.48	192.11	195.93	254.86	254.86	180.73	180.73	210.98	210.98	271.4	271.4	303	304.55	235.28	244	433.12	433.12	142.73	142.73	360.3	362.2	223.85	223.85
5669	czh_06	Czech Republic, Jihomoravsky Kraj, Hodonin	48.88	17.13	M. Jaburek	2009	H. e. euphorbiae	F3	LT595140		129.14	133	192.24	194.12	225	225	180.8	195.38	210.98	210.98	271.4	271.4	305	305	235.26	235.26	430.27	433.27	128.58	139.11	352.45	392.07	221.89	221.89
5670	czh_07	Czech Republic, Jihomoravsky Kraj, Hodonin	48.88	17.13	M. Jaburek	2009	H. e. euphorbiae	F3	LT595141		131.26	133.35	194.03	194.03	224.58	254.82	201.73	226.61	210.94	210.94	271	271	304.58	304.58	235.32	244	433.2	433.2	129	129	358.26	358.26	221.8	223.83
5671	czh_08	Czech Republic, Jihomoravsky Kraj, Hodonin	48.88	17.13	M. Jaburek	2009	H. e. euphorbiae	C2	LT595142		135.33	148.07	194.04	194.04	254.87	254.87	205.69	205.69	210.93	210.93	271.28	271.28	302.86	304.61	235.24	244.47	433.09	433.09	132.36	146.58	352.38	362.19	?	?
5672	czh_09	Czech Republic, Jihomoravsky Kraj, Hodonin	48.88	17.13	M. Jaburek	2009	H. e. euphorbiae	F3	LT595143		131.19	133	194.08	194.08	224.67	254.94	180.73	220.39	211.14	211.14	271.34	271.34	304.52	304.52	235.47	235.47	430.34	432.26	129	139.03	352.46	371.92	221.8	221.8
5673	czh_10	Czech Republic, Jihomoravsky Kraj, Hodonin	48.88	17.13	M. Jaburek	2009	H. e. euphorbiae	F3	LT595144		129.05	133	192.24	194.04	225	225	180.84	220.42	211.16	211.16	271.24	271.24	305	305	235	235	430.31	432.23	128.74	146.64	362.11	371.85	221.8	221.8
5674	czh_11	Czech Republic, Jihomoravsky Kraj, Hodonin	48.88	17.13	M. Jaburek	2009	H. e. euphorbiae	C2	LT595145		131.47	135.33	194.01	195.93	255.07	255.07	205.69	205.69	210.83	210.83	271.23	271.23	302.79	306.5	234.84	244.41	433.46	433.46	132.36	142.72	341.22	360.23	223.82	223.82
5675	czh_12	Czech Republic, Jihomoravsky Kraj, Hodonin	48.88	17.13	M. Jaburek	2009	H. e. euphorbiae	F3	LT595146		131.3	131.3	192.11	195.93	225	225	180.74	187.02	210.99	210.99	271	271	304.5	304.5	235	244.48	430.32	433.13	129	129	388.8	388.8	225.94	230
5676	czh_13	Czech Republic, Jihomoravsky Kraj, Hodonin	48.88	17.13	M. Jaburek	2009	H. e. euphorbiae	F3	LT595147		131.25	133	194.09	194.09	224.63	254.86	180.65	195.31	210.97	210.97	271.3	271.3	304.52	304.52	235.4	235.4	430.22	433.19	129	139.03	362.14	371.87	221.82	221.82
7571	CZm01a	Czech Republic, Jihomoravsky Kraj, Mikulov	48.81	16.64	C. Schmidt	2010-08-29	H. e. euphorbiae	A33	LT595148		127.12	133.32	194.01	194.01	254.83	254.83	203.77	222	211.34	211.34	271.37	271.37	305	305	244	244	433.14	433.14	144.66	144.66	360.07	360.07	223.85	223.85
7572	CZm01b	Czech Republic, Jihomoravsky Kraj, Mikulov	48.81	16.64	C. Schmidt	2010-08-29	H. e. euphorbiae	A33	LT595149		127.19	127.19	194.09	194.09	254.86	254.86	205.77	222	211.31	211.31	271	271	303	304.57	234.92	244	433.22	433.22	128.63	138.8	362.24	362.24	223.86	223.86
		Eastern Germany - N. Czech Rep. (GER, n=33)	51.58	13.05
6736	BAR_01	Czech Republic, Praha, Barrandov	50.04	14.36	M.B. Mende	2011-08-25	H. e. euphorbiae	C2	LT595150		127.08	143	192.05	194.06	254.82	254.82	222.49	224.49	211.18	222.77	271.17	271.17	295.76	302.5	234.97	244	432.99	432.99	139.25	139.25	416.83	416.83	221.68	225.83
8037	BAR_02c	Czech Republic, Praha, Barrandov	50.04	14.36	M.B. Mende	2011-08-25	H. e. euphorbiae	F3	LT595151		129.3	141	194.09	194.09	224.66	224.66	203.81	203.81	211	211	271.35	271.35	305	305	234.86	244.47	433.36	433.36	?	?	390.16	413.16	221.56	221.56
8038	BAR_03	Czech Republic, Praha, Barrandov	50.04	14.35	M.B. Mende	2011-08-25	H. e. euphorbiae	C2	LT595152		127.24	143	194	194	224.53	224.53	222.48	224	211.23	211.23	271.28	271.28	296	305	234.92	244.37	433.29	490	139.2	143.3	417.15	417.15	221.55	227.76
8039	BAR_04	Czech Republic, Praha, Barrandov	50.04	14.35	M.B. Mende	2011-08-25	H. e. euphorbiae	C2	LT595153		127.29	133.49	191.99	194	225	225	187.1	224	211.18	222.68	271.1	271.1	296	303.39	234.73	244.36	433.19	433.19	149	149	417	417	221.5	227.65
7577	BAR_05	Czech Republic, Praha, Barrandov	50.04	14.35	M.B. Mende	2011-08-25	H. e. euphorbiae	A3	LT595154		133.38	141	192.18	194.12	224.67	224.67	210.14	210.14	210.92	210.92	271.16	271.16	302.64	305	234.96	244.48	433.18	490.42	139.41	139.41	360.16	377.17	227.92	227.92
997		Germany, Thüringen, Rudolstadt	50.72	11.32	R. Plontke	.06.2006	H. e. euphorbiae	A44	FR839414		144.76	147.83	193.98	193.98	254.61	254.61	203.71	228.63	211	211	271.07	271.07	302.56	304.61	234.98	244	434.46	490	139	147.42	358.15	367.84	225.56	225.56
5409	DD_01	Germany, Sachsen, Dresden	51.08	13.78	M.B. Mende	2009-07-13	H. e. euphorbiae	A45	FR839405		127.24	131.29	?	?	224.9	224.9	203.7	205.81	204.04	210.93	271	271	302.56	304.57	234.91	234.91	433.27	490	145.09	145.09	?	?	221.71	227.83
5410	DD_02	Germany, Sachsen, Dresden	51.08	13.78	M.B. Mende	2009-07-13	H. e. euphorbiae	A3	FR839406		135.47	135.47	194.16	194.16	255.02	255.02	201.85	205.9	210.92	210.92	271	271	304.7	304.7	234.93	234.93	433.2	490	132	132	372.7	372.7	221.71	221.71
5411	DD_05	Germany, Sachsen, Dresden	51.08	13.78	M.B. Mende	2009-07-13	H. e. euphorbiae	A3	FR839407		128.98	128.98	194.2	194.2	224.6	224.6	201.71	201.71	211.24	211.24	271	271	302.68	304.56	235.11	246.28	490.43	490.43	129.47	129.47	352.29	352.29	223.72	223.72
5412	DD_06	Germany, Sachsen, Dresden	51.08	13.78	M.B. Mende	2009-07-13	H. e. euphorbiae	A3	FR839408		129.19	129.19	194.04	194.04	225	225	201.77	205.87	211.22	211.22	271.36	271.36	304.54	304.54	234.89	246.39	490	490	129.4	129.4	352.37	358.05	223.83	223.83
5413	DD_07	Germany, Sachsen, Dresden	51.08	13.78	M.B. Mende	2009-07-13	H. e. euphorbiae	A3	FR839409		129.06	129.06	194.08	194.08	225	225	201.79	205.89	204.03	210.95	271	271	304.55	304.55	234.87	246.39	490	490	129.3	129.3	352.26	352.26	216.43	216.43
5415	DD_09	Germany, Sachsen, Dresden	51.08	13.78	M.B. Mende	2009-07-13	H. e. euphorbiae	A3	FR839410		129.29	129.29	194.04	194.04	225	225	201.76	201.76	204.01	210.97	271	271	304.57	304.57	234.93	246	490	490	129.38	129.38	352.39	352.39	223.73	223.73
5417	DD_11	Germany, Sachsen, Dresden	51.08	13.78	M.B. Mende	2009-07-13	H. e. euphorbiae	A3	FR839411		129.26	129.26	194.19	194.19	225	225	201.77	201.77	211.27	211.27	271	271	304.55	304.55	234.94	246	490	490	129.31	129.31	352.33	352.33	223.74	223.74
5418	DD_12	Germany, Sachsen, Dresden	51.08	13.78	M.B. Mende	2009-07-13	H. e. euphorbiae	A3	LT595155		129.26	131.49	194.19	194.19	255.02	255.02	201.7	207.97	204.05	222.77	271	271	302.59	304.53	234.9	234.9	490	490	143.35	143.35	457.05	457.05	?	?
5420	DD_14	Germany, Sachsen, Dresden	51.08	13.78	M.B. Mende	2009-07-13	H. e. euphorbiae	A3	FR839412		131	133.41	194.16	194.16	225	225	201.78	201.78	211.01	222.79	271	271	304.57	304.57	235.18	235.18	490.43	490.43	129.46	143	456.97	456.97	223.78	223.78
7563	DD_15	Germany, Sachsen, Dresden	51.08	13.78	M.B. Mende	2010-07-08	H. e. euphorbiae	A3	LT595156		129.11	129.11	193.99	193.99	225	225	201.7	222.45	211.14	211.14	271.3	271.3	302.54	305	234.88	246.37	490	490	143.38	143.38	352.41	372.76	223.8	223.8
7566	DD_16	Germany, Sachsen, Dresden	51.08	13.78	M.B. Mende	2010-07-08	H. e. euphorbiae	A3	LT595157		129.22	131.21	194.23	194.23	221.55	225	201.64	222.39	210.96	210.96	271.33	271.33	302.54	304.53	234.93	246.4	433.04	490.46	129.48	129.48	358.37	358.37	221.84	223.9
7567	DD_17a	Germany, Sachsen, Dresden	51.08	13.78	M.B. Mende	2010-07-08	H. e. euphorbiae	A3	LT595158		129.2	131.2	194.11	194.11	225	225	201.65	205.81	210.95	210.95	271	271	302.56	304.56	234.99	234.99	433.09	490.21	146.56	146.56	352.45	352.45	221.77	223.84
7568	DD_17b	Germany, Sachsen, Dresden	51.08	13.78	M.B. Mende	2010-07-08	H. e. euphorbiae	A3	LT595159		129.25	131.26	194.08	194.08	225	254.94	201.72	224	210.94	210.94	271	271	302.63	304.55	234.94	246.46	490.34	490.34	146.62	146.62	352.45	352.45	221.77	223.85
7569	DD_18a	Germany, Sachsen, Dresden	51.08	13.78	M.B. Mende	2010-07-08	H. e. euphorbiae	A3	LT595160		127.19	131.43	194.03	194.03	225	254.98	205.89	208.1	211.08	211.08	271	271	303	303	235.14	235.14	433.07	433.07	139.44	139.44	358.28	366.19	226.03	226.03
8029	GOH_01	Germany, Sachsen, Nieska	51.42	13.35	M.B. Mende	2011-07-10	H. e. euphorbiae	C2	LT595161		133.39	133.39	194.14	194.14	224.56	224.56	205.91	207.91	211.16	211.16	271	271	305.35	305.35	234.94	234.94	433.16	433.16	138.98	138.98	413.19	413.19	?	?
8030	GOH_02	Germany, Sachsen, Nieska	51.42	13.36	M.B. Mende	2011-07-10	H. e. euphorbiae	A46	LT595162		129.32	133.43	194.01	194.01	224.56	224.56	212.15	224	211.19	211.19	271.29	271.29	305	305	234.93	234.93	433.34	433.34	155	155	?	?	219.6	221.66
8031	GOH_03	Germany, Sachsen, Nieska	51.42	13.36	M.B. Mende	2011-07-10	H. e. euphorbiae	F9	LT595163		125.28	131.38	192.11	193.97	224.66	224.66	187.12	201.78	211.35	211.35	271.33	271.33	305	305	234.95	234.95	433	433	139.43	139.43	361.23	361.23	219.52	221.58
8032	GOH_04	Germany, Sachsen, Nieska	51.41	13.36	M.B. Mende	2011-07-10	H. e. euphorbiae	C2	LT595164		131	133.42	194.03	194.03	221.58	224.67	205.95	210.1	211.01	211.01	271.3	271.3	305	305	234.95	234.95	490	490	?	?	413.23	460.79	?	?
8033	GOH_05	Germany, Sachsen, Nieska	51.41	13.36	M.B. Mende	2011-08-07	H. e. euphorbiae	A33	LT595165		129.37	133.41	192.11	194.02	224.62	255.14	220	222	222.68	222.68	271.21	271.21	303	305	234.83	234.83	433	433	?	?	362.44	362.44	221.61	221.61
8034	GOH_06	Germany, Sachsen, Nieska	51.41	13.36	M.B. Mende	2011-08-07	H. e. euphorbiae	C2	LT595166		127.29	133.4	194.06	194.06	221.75	224.76	205.9	207.92	210.93	210.93	271.17	271.17	305	305	234.89	234.89	433	433	?	?	358.3	358.3	224.18	224.18
	23293	Germany, Brandenburg, Erkner, Freienbrink	52.39	13.74	C. Anderssohn	2003-07-01	H. e. euphorbiae	A47	AJ749478		127.14	129.39	193.97	193.97	225	225	178.93	201.62	210.95	210.95	271.35	271.35	305.45	305.45	234.8	248.22	433.35	490	128.64	128.64	379	379	219.75	219.75
5421	DAN_01	Germany, Niedersachsen, Brünkendorf	53.04	11.41	M.B. Mende	2009-07-30	H. e. euphorbiae	A48	LT595167		128.75	139	194.09	194.09	?	?	187.21	210.23	210.91	210.91	271.22	271.22	304.67	306.52	234.86	234.86	433.25	433.25	129.49	129.49	358.13	358.13	229.99	229.99
5422	DAN_02	Germany, Niedersachsen, Brünkendorf	53.04	11.41	M.B. Mende	2009-07-30	H. e. euphorbiae	A48	LT595168		139	141	192.14	194.09	221.79	224.74	203.77	226.58	211.22	211.22	271	271	298	305	235.07	235.07	490	490	128.62	128.62	361.44	364.18	225.91	225.91
5423	DAN_03	Germany, Niedersachsen, Brünkendorf	53.04	11.41	M.B. Mende	2009-07-30	H. e. euphorbiae	A3	LT595169		129.24	133.37	194.05	194.05	225	225	224	228.71	210.92	210.92	271.38	271.38	295.83	304.58	234.76	244	433.36	490	143.01	155	365.06	375	221.62	225.78
5425	DAN_05	Germany, Niedersachsen, Brünkendorf	53.04	11.41	M.B. Mende	2009-07-30	H. e. euphorbiae	A49	FR839402		131.26	141	192.06	194.09	221.63	255.1	210.16	210.16	211.01	222.78	271	271	304.54	304.54	235.05	246.45	433.38	433.38	173.02	173.02	404.09	404.09	219.75	230.15
5426	DAN_06	Germany, Niedersachsen, Brünkendorf	53.04	11.41	M.B. Mende	2009-07-30	H. e. euphorbiae	A49	FR839403		125.07	131.19	193.94	195.85	254.7	254.7	226.54	226.54	210.88	222.75	271.28	271.28	304.5	304.5	234.63	246.15	433.08	433.08	148.51	148.51	358.19	457.08	221.56	229.83
5427	DAN_07	Germany, Niedersachsen, Brünkendorf	53.04	11.41	M.B. Mende	2009-07-30	H. e. euphorbiae	A49	FR839404		125.1	131.26	191.91	193.91	224.54	254.87	226.51	226.51	210.95	222.69	271.17	271.17	305	305	235.21	235.21	433.22	433.22	128.51	172.9	403.98	403.98	219.52	219.52
		Western Germany (GEW, n=4)
8928	23170	Germany, Hessen, Viernheim	49.53	8.57	A.K. Hundsdörfer	2001-08-21	H. e. euphorbiae	A50	AJ749476		131.35	133	194.05	194.05	224.76	255.06	186.97	203.81	211.03	211.03	271.47	271.47	286.67	305	234.71	234.71	433.35	433.35	?	?	366.97	379	221.7	221.7
8927	23171	Germany, Hessen, Viernheim	49.53	8.57	A.K. Hundsdörfer	2001-08-21	H. e. euphorbiae	A51	AJ749477		129.4	133.41	194	194	255.14	255.14	201.79	224	211.06	211.06	271.39	271.39	303	305	234.85	234.85	433.37	433.37	180.32	180.32	379.37	379.37	226.27	226.27
8926	23172a	Germany, Hessen, Viernheim	49.53	8.57	A.K. Hundsdörfer	2001-08-21	H. e. euphorbiae	A50	AJ749512		131.46	133	193.98	193.98	255.06	255.06	187.08	203.77	211.2	211.2	271	271	305	305	234.68	234.68	433.34	433.34	?	?	379	379	221.88	221.88
1891		Germany, Hessen, Frankfurt/Main airport	50.03	8.57	T. Sittmann & R. Plontke	2007	H. e. euphorbiae	A33	FR839413		129.16	131.16	194.22	196.07	224.68	254.86	201.64	222.38	211.48	211.48	271.28	271.28	302.62	304.6	234.63	244.2	433.4	433.4	146.51	146.51	?	?	223.76	223.76
		Western Belgium (BEL, n=18)	51.1	2.58
5697	be_01	Belgium, Vlaams Gewest, De Panne	51.1	2.58	R. Vanovenacker	2009	H. e. euphorbiae	F3	LT595170		133.31	143	194.03	194.03	225	225	182.59	203.74	211.08	211.08	271.36	271.36	304.52	304.52	234.6	234.6	490.34	490.34	129	129	415.01	415.01	219.76	221.79
5698	be_02	Belgium, Vlaams Gewest, De Panne	51.1	2.58	R. Vanovenacker	2009	H. e. euphorbiae	A3	LT595171		127.21	133.28	194.03	194.03	225	225	182.68	222.35	211.16	211.16	271.47	271.47	302.61	305	234.69	244	433	433	132.07	144.88	377	381.68	219.68	224.21
5699	be_03	Belgium, Vlaams Gewest, De Panne	51.1	2.58	R. Vanovenacker	2009	H. e. euphorbiae	A3	LT595172		127.1	129.21	194.02	194.02	224.58	254.94	203.65	220.47	210.96	210.96	271.36	271.36	303	304.51	234.59	234.59	490.41	490.41	132.45	132.45	364.98	364.98	223.82	225.84
5700	be_04	Belgium, Vlaams Gewest, De Panne	51.1	2.58	R. Vanovenacker	2009	H. e. euphorbiae	F3	LT595173		127.2	131	194	194	224.51	224.51	222.43	224.47	210.96	210.96	271.44	271.44	304.52	304.52	234.87	234.87	428.96	433.15	139.35	139.35	364.98	367.92	219.68	221.72
5701	be_05	Belgium, Vlaams Gewest, De Panne	51.1	2.58	R. Vanovenacker	2009	H. e. euphorbiae	F3	LT595174		131.21	131.21	194.06	194.06	254.86	254.86	212.34	222.44	210.89	210.89	271.41	271.41	302.87	307	234.98	234.98	429	490.29	129	132.42	364.13	415.1	224.34	224.34
5702	be_06	Belgium, Vlaams Gewest, De Panne	51.1	2.58	R. Vanovenacker	2009	H. e. euphorbiae	A3	LT595175		133.24	143	194.12	194.12	225	254.82	212.27	224.42	211.21	211.21	271.39	271.39	295.84	304.57	234.66	246.48	490.28	490.28	144.79	144.79	364.12	364.12	221.79	221.79
5703	be_07	Belgium, Vlaams Gewest, De Panne	51.1	2.58	R. Vanovenacker	2009	H. e. euphorbiae	A3	LT595176		129.42	133	194.12	194.12	225	225	212.26	212.26	211.2	211.2	271.35	271.35	304.52	304.52	234.64	234.64	490.43	490.43	139	139	377	377	219.76	221.87
5704	be_08	Belgium, Vlaams Gewest, De Panne	51.1	2.58	R. Vanovenacker	2009	H. e. euphorbiae	A3	LT595177		127.18	129.2	194.08	194.08	225	225	201.66	222.34	210.95	210.95	271.4	271.4	305	305	234.91	244.47	429.02	429.02	132	132	364.08	415.09	219.68	221.8
5705	be_09	Belgium, Vlaams Gewest, De Panne	51.1	2.58	R. Vanovenacker	2009	H. e. euphorbiae	A3	LT595178		129.24	131.33	194.02	194.02	254.95	254.95	212.32	212.32	210.96	210.96	271.32	271.32	305	305	234.91	244.47	428.93	490.34	?	?	364.14	415.09	221.79	221.79
5706	be_10	Belgium, Vlaams Gewest, De Panne	51.1	2.58	R. Vanovenacker	2009	H. e. euphorbiae	A3	LT595179		133.33	133.33	194.06	194.06	224.51	255.11	226.58	226.58	210.94	210.94	271.31	271.31	304.64	304.64	234.84	234.84	433.35	433.35	129.32	132	364.92	388.82	219.68	224.29
5707	be_11	Belgium, Vlaams Gewest, De Panne	51.1	2.58	R. Vanovenacker	2009	H. e. euphorbiae	A3	LT595180		129.28	131.32	194.07	194.07	254.9	254.9	224	224	211.11	211.11	271.32	271.32	302.5	305	235.19	235.19	428.93	433.23	144.83	144.83	364.04	415.01	219.68	221.8
5708	be_12	Belgium, Vlaams Gewest, De Panne	51.1	2.58	R. Vanovenacker	2009	H. e. euphorbiae	A3	LT595181		129.18	131.21	194.09	194.09	225	225	203.62	203.62	211.14	211.14	271.44	271.44	304.57	304.57	235.16	235.16	434.18	490.34	132.43	132.43	364.12	364.12	221.81	224.25
5709	be_13	Belgium, Vlaams Gewest, De Panne	51.1	2.58	R. Vanovenacker	2009	H. e. euphorbiae	A3	LT595182		131.49	133.39	193.99	193.99	224.68	224.68	194	203.98	210.92	210.92	271.28	271.28	305	305	234.86	244.48	433	433	144.88	144.88	377	415.02	219.6	225.82
5710	be_14	Belgium, Vlaams Gewest, De Panne	51.1	2.58	R. Vanovenacker	2009	H. e. euphorbiae	A3	LT595183		133.36	143	194.08	194.08	225	225	212.11	224.49	211.14	211.14	271.34	271.34	305	305	234.9	244.43	433	490.35	132	132	364.1	364.1	221.7	221.7
5711	be_15	Belgium, Vlaams Gewest, De Panne	51.1	2.58	R. Vanovenacker	2009	H. e. euphorbiae	F3	LT595184		129.23	133.26	194.06	194.06	254.74	254.74	212.22	222.43	211.21	211.21	271.48	271.48	302.75	302.75	234.94	234.94	433.19	433.19	129.37	132	364.12	364.12	219.68	219.68
5712	be_16	Belgium, Vlaams Gewest, De Panne	51.1	2.58	R. Vanovenacker	2009	H. e. euphorbiae	A3	LT595185		127.16	131.19	194.02	194.02	254.83	254.83	203.74	224.47	211.1	211.1	271.27	271.27	302.61	304.52	234.92	234.92	433.16	433.16	132.41	132.41	350.73	350.73	219.68	221.71
5713	be_17	Belgium, Vlaams Gewest, De Panne	51.1	2.58	R. Vanovenacker	2009	H. e. euphorbiae	A52	LT595186		133.47	133.47	194.02	194.02	225	254.9	182.69	203.79	211.03	211.03	271.32	271.32	304.52	304.52	234.69	234.69	433.24	433.24	129	129	364.09	364.09	219.76	221.79
5714	be_18	Belgium, Vlaams Gewest, De Panne	51.1	2.58	R. Vanovenacker	2009	H. e. euphorbiae	A3	LT595187		133.37	133.37	194	194	224.56	254.86	201.59	203.74	211.04	211.04	271.44	271.44	304.55	304.55	234.74	234.74	433.18	433.18	132	132	377	415.02	219.68	219.68
		Southern France (FRA, n=11)	43.37	3.31
4350	0112.	France, Provence, Toulon	43.13	5.92	A.R. Pittaway	2000	H. e. euphorbiae	A53	AJ749481		127.15	131.28	193.99	193.99	224.69	255.18	174.59	203.73	210.94	210.94	271.23	271.23	304.53	304.53	244.47	244.47	433.3	433.3	146.61	146.61	360.16	418.86	221.72	221.72
4244	695876	France, south	43.5	4.5	M. O'Neill	.08.2001	H. e. euphorbiae	A54	AJ749508		129.24	135.47	192.19	194.1	224.65	255.14	226.7	226.7	211.2	211.2	271.45	271.45	302.5	302.5	234.89	234.89	430.39	434.35	146.55	146.55	391.91	391.91	219.58	219.58
4247	695887	France, south	43.5	4.5	D. Arthurs via M. O'Neill	.07.2001	H. e. euphorbiae	A54	AJ749480		133.38	135.44	192.13	194.06	224.62	224.62	226.73	226.73	211	211	271.3	271.3	303	303	234.53	234.53	433.41	433.41	146.61	146.61	392.01	459.02	219.58	221.72
8938	23168	France, Languedoc-Rousillion, Narbonne	43.18	3	A.K. Hundsdörfer	2000-04-27	H. e. euphorbiae	A55	AJ749510 & AJ749511		129.17	133.3	194	194	224.67	255.25	201.63	205.82	211.16	211.16	283.35	283.35	296	305	234.75	234.75	433.1	433.1	128.56	128.56	?	?	221.82	221.82
8937	23169	France, Languedoc-Rousillion, Narbonne	43.18	3	A.K. Hundsdörfer	2000-04-27	H. e. euphorbiae	A56	AJ749509		129.15	129.15	192.23	192.23	224.78	224.78	184.9	184.9	210.99	210.99	271.43	271.43	305.47	305.47	234.83	234.83	433.26	433.26	146.5	146.5	?	?	?	?
6041	022a	France, Languedoc-Rousillion, Leucate	42.93	3.01	A.K. Hundsdörfer	.09.2002	H. e. euphorbiae	A39	FR839398		129.15	131.25	194.05	194.05	224.71	251.05	201.6	201.6	211.34	211.34	271	271	302.53	302.53	244.48	244.48	433.21	490.03	132.31	132.31	404	404	227.93	227.93
6037	022g	France, Languedoc-Rousillion, Leucate	42.93	3.01	A.K. Hundsdörfer	.09.2002	H. e. euphorbiae	D3	FR839399		131	152.62	194.2	194.2	224.59	254.86	201.66	209.96	210.96	210.96	271	271	304.54	304.54	235.11	235.11	433.1	433.1	139	146.97	403.58	403.58	221.85	229.99
2593	022p	France, Languedoc-Rousillion, Leucate	42.93	3.01	A.K. Hundsdörfer	.09.2002	H. e. euphorbiae	A39	AJ749482		129.16	131.16	194.08	194.08	250.81	250.81	176.51	226.58	211.03	211.03	271	271	302.74	304.77	235.24	244	433.32	433.32	132.32	132.32	?	?	227.79	227.79
5428	Perp	France, Languedoc-Rousillion, Perpignan	42.71	2.92	C. Forte via G. Curletti	.05.2009	H. e. euphorbiae	A3	FR839400		129.15	135.38	194.05	194.05	224.59	254.78	203.79	203.79	211.02	211.02	271	271	304.53	304.53	235.16	235.16	490.34	494.08	142.9	142.9	358.17	358.17	221.65	221.65
5429	Perp	France, Languedoc-Rousillion, Perpignan	42.71	2.92	C. Forte via G. Curletti	.05.2009	H. e. euphorbiae	A3	FR839401		128.93	135.47	193.9	193.9	255	255	203.92	203.92	211.06	211.06	271.11	271.11	304.5	304.5	235.03	235.03	490.39	494.14	142.94	142.94	358.19	358.19	222	222
2571	021b	Spain, Catalunya, S'Agaró	41.8	3.05	A.K. Hundsdörfer	.09.2002	H. e. euphorbiae	A3	AJ749516 & AJ749517		129.21	129.21	194.04	194.04	254.62	254.62	227	227	204.07	211.03	271	285.3	304.6	304.6	234.89	244.48	433.17	490	141	141	382.87	382.87	223.79	223.79
		Eastern Spain (ESP, n=26)	40.38	-0.04
2584	002a	Spain, Catalunya, S. Esteve Sesrovires	41.48	1.86	A.K. Hundsdörfer	.09.2002	H. e. euphorbiae	A57	FR839535		135.4	143	194.05	194.05	225	225	198	205.68	211.14	211.14	271.21	271.21	304.59	306.5	234.59	246	433.35	433.35	132.31	143.23	358	358	221.72	227.94
6332	002c	Spain, Catalunya, S. Esteve Sesrovires	41.48	1.86	A.K. Hundsdörfer	.09.2002	H. e. euphorbiae	A58	FR839536		131.2	131.2	194.15	194.15	225	225	181	222.48	210.96	210.96	271	271	302.55	302.55	234.97	234.97	490.46	490.46	?	?	368.12	368.12	223.84	223.84
6297	020a	Spain, Catalunya, Valls	41.29	1.28	A.K. Hundsdörfer	.09.2002	H. e. euphorbiae	A53	FR839554		129.17	135.35	192.21	194.05	221.55	224.58	184.78	207.99	210.95	210.95	271.47	271.47	302.54	302.54	234.85	244.42	433.09	433.09	132.46	132.46	369.96	396.8	219.76	219.76
5347	020c	Spain, Catalunya, Valls	41.29	1.28	A.K. Hundsdörfer	.09.2002	H. e. euphorbiae	A59	AJ749485		129.27	131.33	192.2	192.2	224.52	224.52	203.8	212.15	210.95	210.95	270.38	285.36	295.94	304.59	234.93	244	433	433	143.07	143.07	360.24	411.13	219.67	221.72
2634	008a	Spain, Aragón, Maella	41.1	0.12	A.K. Hundsdörfer	.09.2002	H. e. euphorbiae	D4	AJ749513		129.25	131	194.08	194.08	224.61	255.02	201.58	201.58	211.06	211.06	271.43	271.43	304.6	307	234.65	234.65	433.18	433.18	142.73	149	?	?	224.03	224.03
2591	008d	Spain, Aragón, Maella	41.1	0.12	A.K. Hundsdörfer	.09.2002	H. e. euphorbiae	D4	FR839542		129.34	131.04	194.04	194.04	224.62	254.9	202	202	211.28	211.28	271.36	271.36	304.61	307	234.72	234.72	433.12	433.12	142.81	148.59	?	?	225.86	225.86
6333	005d	Spain, Catalunya, Deltebre	40.77	0.79	A.K. Hundsdörfer	.09.2002	H. e. euphorbiae	A39	FR839540		131.24	133.33	194.03	194.03	224.76	224.76	203.8	224.41	211.17	211.17	271.38	271.38	304.55	304.55	234.98	244	433.15	433.15	143.18	143.18	362.37	362.37	219.68	221.77
2587	005k	Spain, Catalunya, Deltebre	40.77	0.79	A.K. Hundsdörfer	.09.2002	H. e. euphorbiae	A60	AJ749483		126	131.25	192.44	196.18	225	225	184.7	203.7	211.21	211.21	271.29	271.29	304.5	304.5	234.94	244	437.3	490.47	129	146.66	367.67	379.05	221.73	227.97
2792	004a	Spain, Catalunya, Urbanització Riumar	40.75	0.81	A.K. Hundsdörfer	.09.2002	H. e. euphorbiae	F10	FR839538		129.18	129.18	194.01	194.01	254.66	254.66	203.61	222.35	211.14	211.14	271.25	285.36	302.6	304.54	235	235	433.36	433.36	148.55	148.55	341.2	341.2	221.71	226.11
6321	004h	Spain, Catalunya, Urbanització Riumar	40.75	0.81	A.K. Hundsdörfer	.09.2002	H. e. euphorbiae	A53	FR839539		133.31	133.31	194.09	194.09	254.95	254.95	174.62	187.12	210.98	210.98	271.47	271.47	265.28	304.52	234.9	244	408.36	408.36	143.14	143.14	352.44	352.44	221.87	221.87
2392	001a	Spain, Catalunya, Amposta	40.7	0.57	A.K. Hundsdörfer	.09.2002	H. e. euphorbiae	A56	FR839534		129.28	131.43	194.05	194.05	224.68	224.68	187.16	201.78	210.95	210.95	271.38	271.38	303	305.44	234.76	244.16	429.27	440.4	?	?	358	383	223.56	225.61
2393	001b	Spain, Catalunya, Amposta	40.7	0.57	A.K. Hundsdörfer	.09.2002	H. e. euphorbiae	A61	LT595188		129.17	135.43	194.07	194.07	224.53	254.82	186.96	199.58	211.01	211.01	271.19	271.19	302.58	305	235.02	244	433.1	445.1	138.9	138.9	375.23	375.23	221.61	221.61
6315	006.	Spain, Catalunya, Urbanització Riumar	40.73	0.85	A.K. Hundsdörfer	.09.2002	H. e. euphorbiae	A53	FR839541		129.12	133.36	194.08	194.08	221.53	224.6	214.48	227	211.19	211.19	271	271	304.52	304.52	235.17	235.17	433.14	476.31	138.88	138.88	?	?	221.78	230.2
6329	003e	Spain, Catalunya, Camarles	40.76	0.71	A.K. Hundsdörfer	.09.2002	H. e. euphorbiae	A39	FR839537		129.13	129.13	194.13	194.13	225	254.98	203.77	203.77	210.82	210.82	271	271	302.52	305	234.91	234.91	430.3	490.35	128.5	128.5	351	351	221.99	221.99
2567	019e	Spain, Communidad Valencia, Torreblanca	40.25	0.24	A.K. Hundsdörfer	.09.2002	H. e. euphorbiae	A39	AJ749515		131.25	133.25	192.36	194.19	225	254.78	181	203.65	210.93	210.93	271.39	285.44	302.94	304.7	235.03	244	434.14	434.14	143.33	143.33	362	362	?	?
6013	009.	Spain, Communidad Valencia, Altura	39.85	-0.52	A.K. Hundsdörfer	.09.2002	H. e. euphorbiae	A62	FR839543		135	173.44	194.22	194.22	224.66	224.66	182.73	201.65	211.04	211.04	271.48	271.48	302.55	304.55	235.13	235.13	431.1	440.16	142.7	142.7	341.12	360.3	225.91	232.12
2588	010_IRI	Spain, Communidad Valencia, Altura	39.84	-0.54	A.K. Hundsdörfer	.09.2002	H. e. euphorbiae	A61	FR839547		129.1	135.33	194.27	196.18	224.53	254.99	224.39	224.39	196.84	211.12	271.25	271.25	303	304.63	235.04	235.04	430.49	430.49	132.25	132.25	362	362	219.58	219.58
7573	AZU_01a	Spain, Communidad Valencia, Azuébar	39.84	-0.36	R. Mally, F. Nielsen & M. Nuss	2010-06-17	H. e. euphorbiae	A3	LT595189		129.24	131.29	194.09	194.09	224.54	224.54	201.71	206.93	211.04	211.04	271.47	271.47	305	305	244	246.42	433.16	440.17	143.47	143.47	341.29	341.29	222.11	222.11
7574	AZU_01b	Spain, Communidad Valencia, Azuébar	39.84	-0.36	R. Mally, F. Nielsen & M. Nuss	2010-06-17	H. e. euphorbiae	A3	LT595190		129.11	133.33	194	194	225	225	201.65	224	211.05	211.05	271.24	271.24	302.74	305	235.13	244	432.79	490	146.67	146.67	341.11	341.11	225.72	225.72
2782	018i	Spain, Communidad Valencia, Sollana	39.28	-0.38	A.K. Hundsdörfer	.09.2002	H. e. euphorbiae	A63	FR839553		129.16	141	194.16	194.16	224.59	250.88	200	201.66	210.97	210.97	271	271	297.79	304.6	234.62	234.62	433.13	433.13	146.57	146.57	?	?	222.05	222.05
6040	017.	Spain, Communidad Valencia, Benissa	38.72	0.05	A.K. Hundsdörfer	.09.2002	H. e. euphorbiae	A64	FR839552		133.35	135.35	194.08	194.08	254.99	254.99	201.58	201.58	211.2	211.2	271.27	271.27	302.57	302.57	235.2	235.2	433	433	132.39	146.63	414.91	414.91	221.79	221.79
5262	016.	Spain, Communidad Valencia, Aigües	38.5	-0.37	A.K. Hundsdörfer	.09.2002	H. e. euphorbiae	A39	FR839551		131.33	133.39	194.25	194.25	224.61	224.61	203.79	224	211.19	211.19	271.27	271.27	304.5	304.5	235.34	235.34	433.3	433.3	139.4	139.4	?	?	219.58	225.81
2569	014a	Spain, Communidad Valencia, Rojales, S. Fulgencio	38.09	-0.71	A.K. Hundsdörfer	.09.2002	H. e. euphorbiae	A39	FR839549		131.25	175	194.31	194.31	254.67	254.67	193.85	203.54	211.17	211.17	271.33	271.33	304.72	304.72	235.11	244	433.18	433.18	144.84	144.84	348	403	223.87	223.87
5345	014c	Spain, Communidad Valencia, Rojales, S. Fulgencio	38.09	-0.71	A.K. Hundsdörfer	.09.2002	H. e. euphorbiae	A65	FR839550		135	135	194.08	194.08	221.65	224.55	205.92	224	211.08	211.08	271.33	271.33	304.62	304.62	234.99	234.99	433	433	142.92	142.92	?	?	221.81	221.81
5021	014f	Spain, Communidad Valencia, Rojales, S. Fulgencio	38.09	-0.71	A.K. Hundsdörfer	.09.2002	H. e. euphorbiae	A66	AJ749484		131.26	175	194.21	194.21	255.02	255.02	203.76	226.54	211.13	211.13	271.21	271.21	302.64	304.56	234.77	244	433.34	433.34	144.81	144.81	348	348	221.7	221.7
6039	013a	Spain, Communidad Valencia, Rojales, Daya Vieja	38.1	-0.73	A.K. Hundsdörfer	.09.2002	H. e. euphorbiae	A67	FR839548		129.26	133.26	194.08	194.08	224.57	224.57	207.92	224	211.07	211.07	271.26	271.26	297.74	303	235.05	235.05	433.32	433.32	129.4	129.4	359.25	359.25	?	?
		Central Spain (CSP, n=14)	41.66	-3.4
1387	075a	Spain, Castilla y Léon, Roa	41.67	-3.91	A.K. Hundsdörfer	.09.2002	H. e. euphorbiae	A68	FR839562		131.22	131.22	194.04	194.04	224.57	224.57	197.51	227	211.18	211.18	271.2	271.2	302.65	304.64	235.06	244.47	433.29	476.41	143.07	146.75	379.43	392.02	221.92	221.92
1391	075b	Spain, Castilla y Léon, Roa	41.67	-3.91	A.K. Hundsdörfer	.09.2002	H. e. euphorbiae	A3	LT595191		131.44	131.44	194.13	194.13	224.81	224.81	207.93	222.45	210.97	210.97	271.3	271.3	305	305	235.09	244.27	433.07	490.29	142.86	142.86	359.28	428	234.05	234.05
1388	075c	Spain, Castilla y Léon, Roa	41.67	-3.91	A.K. Hundsdörfer	.09.2002	H. e. euphorbiae	A3	LT595192		131	135.47	194.04	194.04	254.82	254.82	207.96	222	210.92	210.92	271.15	285.28	304.55	304.55	234.52	234.52	433.2	433.2	142.83	142.83	407.89	428.49	224.14	224.14
1390	075d	Spain, Castilla y Léon, Roa	41.67	-3.91	A.K. Hundsdörfer	.09.2002	H. e. euphorbiae	F11	LT595193		129.17	135.47	194.15	194.15	225	225	183.04	205.85	210.91	210.91	271.28	271.28	305	305	234.66	244.35	433	433	172.89	172.89	384.85	428.49	221.71	221.71
1386	075e	Spain, Castilla y Léon, Roa	41.67	-3.91	A.K. Hundsdörfer	.09.2002	H. e. euphorbiae	A68	FR839563		131.26	131.26	194.03	194.03	224.53	224.53	198	227	196.93	210.97	271.15	271.15	302.64	304.7	235.01	244.43	433.32	433.32	143.07	146.66	358.36	358.36	221.75	221.75
1399	075f	Spain, Castilla y Léon, Roa	41.67	-3.91	A.K. Hundsdörfer	.09.2002	H. e. euphorbiae	F11	FR839564		129.39	135	194.01	194.01	224.55	224.55	182.86	222	210.67	210.67	271.24	271.24	304.58	304.58	235.19	235.19	433.34	433.34	132	141.38	428.48	428.48	234.02	234.02
1275	075g	Spain, Castilla y Léon, Roa	41.67	-3.91	A.K. Hundsdörfer	.09.2002	H. e. euphorbiae	A3	LT595194		131.23	135.41	194.26	194.26	225	254.94	199.5	203.74	210.89	210.89	271.24	271.24	303	304.53	234.66	234.66	433.22	433	132.23	132.23	357.96	384.75	229.89	229.89
6038	075h	Spain, Castilla y Léon, Roa	41.67	-3.91	A.K. Hundsdörfer	.09.2002	H. e. euphorbiae	A3	FR839565		131.11	135.39	194.02	194.02	224.57	254.95	180.71	182.92	210.94	210.94	271.35	271.35	302.55	302.55	234.69	234.69	433.29	433.29	132.38	148.8	384.98	384.98	230.1	230.1
6049	075i	Spain, Castilla y Léon, Roa	41.67	-3.91	A.K. Hundsdörfer	.09.2002	H. e. euphorbiae	A3	LT595195		129.4	131.25	194.03	194.03	225	255.02	183.01	199.5	210.94	210.94	271	271	302.6	304.71	234.87	234.87	435.44	435.44	148.64	148.64	?	?	221.62	221.62
1276	075j	Spain, Castilla y Léon, Roa	41.67	-3.91	A.K. Hundsdörfer	.09.2002	H. e. euphorbiae	A3	LT595196		129.34	131.03	194.06	194.06	225	254.86	199.58	203.73	210.92	210.92	271.24	271.24	304.55	304.55	235.34	235.34	433	433	148.62	148.62	?	?	221.7	221.7
1389	075k	Spain, Castilla y Léon, Roa	41.67	-3.91	A.K. Hundsdörfer	.09.2002	H. e. euphorbiae	A3	LT595197		129.4	131.18	194.09	194.09	225	254.98	199.5	203.74	210.92	210.92	271.28	271.28	303	303	235.16	235.16	433	433	138.9	146.7	?	?	229.93	229.93
2409	075.	Spain, Castilla y Léon, Roa	41.67	-3.91	A.K. Hundsdörfer	.09.2002	H. e. euphorbiae	A3	LT595198		131.44	131.44	194.12	194.12	225	225	207.96	222	210.98	210.98	271.23	285.31	304.5	304.5	234.98	244	433.23	433.23	138.98	138.98	407.84	428	224.2	224.2
1277	082a	Spain, Aragón, Malanquilla	41.6	-1.89	A.K. Hundsdörfer	.09.2002	H. e. euphorbiae	A69	FR839566		133	133	194.03	194.03	255.14	255.14	187.06	200	211.15	211.15	271	285.3	304.69	304.69	234.94	234.94	433.09	490	129	129	357.97	357.97	225.91	227.93
5349	082b	Spain, Aragón, Malanquilla	41.6	-1.89	A.K. Hundsdörfer	.09.2002	H. e. euphorbiae	A3	FR839567		139	163.1	194.19	194.19	255.02	255.02	184.91	184.91	211.01	211.01	271.14	285.4	304.82	304.82	234.94	234.94	432.27	433.33	128.53	128.53	365.72	365.72	221.89	221.89
		Southern Spain (SSP, n=20)	36.96	-4.72
2403	024EMP	Spain, Andalucía, Sorbas	37.12	-2.07	A.K. Hundsdörfer	.09.2002	H. e. euphorbiae	A3	FR839555		128.94	128.94	194.04	194.04	224.51	254.85	202	202	210.84	210.84	271.25	271.25	305.16	305.16	234.59	234.59	432.78	432.78	129	132	358.24	358.24	225.82	225.82
2402	010f	Spain, Andalucía, Alcudia de Guadix	37.24	-3.08	A.K. Hundsdörfer	.05.2003	H. e. euphorbiae	A70	FR839544		129.08	131.17	194.25	194.25	225	254.9	203.55	243.07	210.93	210.93	271.32	271.32	304.64	304.64	234.88	234.88	433.2	490	143.26	143.26	365.98	413.01	225.87	225.87
5330	010g	Spain, Andalucía, Alcudia de Guadix	37.24	-3.08	A.K. Hundsdörfer	.05.2003	H. e. euphorbiae	A70	FR839545		129.22	133.36	194.05	194.05	225	255.02	203.83	205.95	210.94	210.94	271.36	271.36	304.62	304.62	235.14	235.14	433.27	435.27	143.25	143.25	366.15	366.15	225.89	225.89
5254	010i	Spain, Andalucía, Alcudia de Guadix	37.24	-3.08	A.K. Hundsdörfer	.05.2003	H. e. euphorbiae	A70	FR839546		131.24	169.3	194.05	194.05	225	225	203.79	205.9	210.95	210.95	271.25	271.25	304.58	304.58	234.58	234.58	437.11	490	143.25	143.25	366.09	366.09	225.88	225.88
2404	030a	Spain, Andalucía, Malaga airport	36.66	-4.48	A.K. Hundsdörfer	.09.2002	H. e. euphorbiae	A14	FR839556		129.11	135.34	194.04	194.04	225	225	201.56	209.96	222.63	222.63	271.23	285.36	304.76	304.76	235.13	235.13	433.16	433.16	128.52	128.52	350.61	368.2	221.74	221.74
2405	030b	Spain, Andalucía, Malaga airport	36.66	-4.48	A.K. Hundsdörfer	.09.2002	H. e. euphorbiae	A14	FR839557		129.17	135.42	194.1	194.1	225	225	209.88	224.49	222.64	222.64	271.26	285.37	304.83	304.83	235	235	433.41	433.41	128.58	128.58	?	?	221.82	221.82
5271	030d (=2407)	Spain, Andalucía, Malaga airport	36.66	-4.48	A.K. Hundsdörfer	.09.2002	H. e. euphorbiae	A14	AJ749518		129.01	135.43	194.04	194.04	225	225	210.03	224	222.82	222.82	271.22	271.22	305	305	235.22	235.22	433.14	433.14	138.9	138.9	?	?	221.67	221.67
5360	061b	Spain, Andalucía, Huelva, Torre Vigía	37.03	-6.58	A.K. Hundsdörfer	.09.2002	H. e. euphorbiae	A71	LT595199		129.22	131.33	194.03	194.03	224.67	224.67	203.74	205.83	211.21	211.21	271.28	271.28	302.59	305	235.25	235.25	433.41	490.21	149	149	358.01	358.01	221.62	229.95
5264	061c	Spain, Andalucía, Huelva, Torre Vigía	37.03	-6.58	A.K. Hundsdörfer	.09.2002	H. e. euphorbiae	A71	LT595200		129.15	143	194.04	194.04	225	225	203.8	205.94	211.39	211.39	271.27	271.27	304.58	304.58	234.82	248	433.38	440.16	148.55	148.55	357.95	357.95	221.69	229.98
5034	061d_father	Spain, Andalucía, Huelva, Torre Vigía	37.03	-6.58	A.K. Hundsdörfer	.09.2002	H. e. euphorbiae	A3	LT595201		131.15	131.15	194.18	194.18	224.72	224.72	187.14	203.65	211.14	211.14	271.13	271.13	304.5	304.5	244	248.41	433.1	436.83	142.8	142.8	357.85	407.21	221.62	221.62
2580	061e	Spain, Andalucía, Huelva, Torre Vigía	37.03	-6.58	A.K. Hundsdörfer	.09.2002	H. e. euphorbiae		n/a		129.09	137.46	194.02	194.02	224.51	251.15	204	206	211.19	211.19	271.28	271.28	?	?	234.88	234.88	?	?	138.81	142.78	365.06	365.06	221.64	221.64
5342	061f	Spain, Andalucía, Huelva, Torre Vigía	37.03	-6.58	A.K. Hundsdörfer	.09.2002	H. e. euphorbiae	A71	FR839558		129.24	131.3	194.06	194.06	255.02	255.02	203.84	205.89	211.17	211.17	271.3	271.3	304.52	304.52	234.97	248	433	433	142.92	142.92	364.96	364.96	221.62	229.99
5341	061g	Spain, Andalucía, Huelva, Torre Vigía	37.03	-6.58	A.K. Hundsdörfer	.09.2002	H. e. euphorbiae	A71	FR839559		129.25	131.32	193.62	193.62	224.77	255.06	205.91	208.02	210.99	210.99	271.3	271.3	305.46	305.46	234.75	248.29	433	433	139.34	142.86	358.14	361.84	221.57	229.82
5294	061i	Spain, Andalucía, Huelva, Torre Vigía	37.03	-6.58	A.K. Hundsdörfer	.09.2002	H. e. euphorbiae	A72	FR839560		129.12	129.12	194.08	194.08	254.98	254.98	207.97	207.97	211.19	211.19	271.27	271.27	304.6	304.6	235.11	235.11	433	433	148.5	148.5	341.12	357.99	221.72	221.72
5040	061k_father	Spain, Andalucía, Huelva, Torre Vigía	37.03	-6.58	A.K. Hundsdörfer	.09.2002	H. e. euphorbiae	A3	LT595202		131.23	143	193.92	193.92	225	225	205.81	205.81	211.19	211.19	271.23	271.23	304.51	304.51	244.4	248	433.18	490.39	142.58	142.58	407.25	407.25	221.6	229.83
5358	061l	Spain, Andalucía, Huelva, Torre Vigía	37.03	-6.58	A.K. Hundsdörfer	.09.2002	H. e. euphorbiae	A3	LT595203		131.12	135.43	194.06	194.06	254.82	254.82	187.14	203.63	211.23	211.23	271.28	271.28	304.58	304.58	244.35	248	433.19	436.96	142.92	142.92	407.24	407.24	229.95	229.95
5303	061m	Spain, Andalucía, Huelva, Torre Vigía	37.03	-6.58	A.K. Hundsdörfer	.09.2002	H. e. euphorbiae	A3	LT595204		131.29	143	194.06	194.06	225	225	203.66	205.91	211.21	211.21	271.26	271.26	304.58	304.58	244	248.1	436.93	436.93	142.6	142.6	357.94	361.64	221.69	229.9
5362	061n	Spain, Andalucía, Huelva, Torre Vigía	37.03	-6.58	A.K. Hundsdörfer	.09.2002	H. e. euphorbiae	A71	LT595205		129.21	131.27	194.1	194.1	224.61	224.61	205.87	207.97	211.09	211.09	271.34	271.34	302.6	304.58	235.24	235.24	433.43	490.25	139.4	148.52	358.08	361.82	230.05	230.05
5363	061o	Spain, Andalucía, Huelva, Torre Vigía	37.03	-6.58	A.K. Hundsdörfer	.09.2002	H. e. euphorbiae	A72	FR839561		129.2	129.2	194.16	194.16	254.94	254.94	207.97	207.97	211.1	211.1	271.29	271.29	304.73	304.73	234.9	234.9	490	490	142.83	142.83	341.2	365	221.73	221.73
2408	061.	Spain, Andalucía, Huelva, Torre Vigía	37.03	-6.58	A.K. Hundsdörfer	.09.2002	H. e. euphorbiae	A71	LT595206		129.26	131.36	194.06	194.06	254.9	254.9	203.83	207.97	211.15	211.15	271.24	271.24	304.56	304.56	234.97	248.44	490.17	490.17	142.83	142.83	364.93	364.93	230.02	230.02
		Portugal (POR, n=1)
1885		Portugal, Leiria, Serra de Sicó Beiralitoral	39.95	-8.55	M. Corley	2006-09-08	H. e. euphorbiae	A73	FR839527		129.17	131.25	194.02	194.02	254.91	254.91	186.88	220.24	210.93	210.93	271.24	271.24	302.84	304.6	235.01	244	433	433	132	151	366.8	366.8	221.67	221.67
		Galicia (*GAL, n=12)	42.2	-8.82
	LOU-Art-697	Spain, Galicia, Pontevedra, Donón, dunas de Barra	42.26	-8.85	J.J. & R. Pino	2006-08-25	H. t. gallaeci		n/a		127.29	135	195.83	195.83	224.55	224.55	203.73	203.73	211.21	211.21	271.28	271.28	?	?	234.89	234.89	?	?	128.55	172.93	?	?	223.73	223.73
	LOU-Art-1963	Spain, Galicia, Pontevedra, Donón, dunas de Barra	42.26	-8.85	J.J. & R. Pino	2005-08-23	H. t. gallaeci		n/a		129.25	129.25	193.9	193.9	221.65	224.72	201.7	203.81	211.13	211.13	271.42	271.42	303.46	303.46	234.83	234.83	433.31	433.31	172.87	172.87	359.25	359.25	223.73	223.73
	LOU-Art-1968	Spain, Galicia, Pontevedra, Donón, dunas de Barra	42.26	-8.85	J.J. & R. Pino	2005-08-13	H. t. gallaeci		n/a		127.32	127.32	195.98	195.98	221.75	224.6	203.81	224.49	211.03	211.03	271.34	271.34	?	?	234.69	234.69	?	?	138.92	138.92	?	?	223.65	223.65
8625	J692	Spain, Galicia, Pontevedra, Donón, dunas de Barra	42.26	-8.85	F. Gil-T.	.05.2011	H. t. gallaeci	A74	LT595207		129.1	133	194.02	194.02	225	225	203.68	222.44	211.05	211.05	271	271	298	303	234.84	234.84	433.39	433.39	172.85	172.85	360.08	375.27	223.69	223.69
8626	J679	Spain, Galicia, Pontevedra, Donón, dunas de Barra	42.26	-8.85	F. Gil-T.	.05.2011	H. t. gallaeci	A74	LT595208		133	135	194.03	194.03	225	225	222.43	224	211.2	211.2	271	271	303	305	234.8	244.25	433.44	433.44	172.93	172.93	360.46	375.44	223.69	225.73
8627	J666	Spain, Galicia, Pontevedra, A Lanzada	42.43	-8.87	F. Gil-T.	F1, 2011	H. t. gallaeci	A74	LT595209		123.39	129.32	194.05	194.05	225	225	222	224	210.95	210.95	271	271	298	303	234.78	234.78	433.35	433.35	?	?	360.23	375.13	223.63	225.68
8628	J689	Spain, Galicia, Pontevedra, A Lanzada	42.43	-8.87	F. Gil-T.	.06.2011	H. t. gallaeci	A74	LT595210		129.25	135.45	194.02	195.93	225	225	224	224	211.11	211.11	271	285.37	298	305	234.92	244.4	433.29	433.29	?	?	375.44	375.44	223.7	225.82
8629	J667	Spain, Galicia, Pontevedra, A Lanzada	42.43	-8.87	F. Gil-T.	.06.2011	H. t. gallaeci	A75	LT595211		131.4	135	194	194	225	225	205.75	205.75	211.05	211.05	271	271	305	305	234.84	234.84	433	433	128.55	128.55	?	?	221.74	221.74
8630	J669	Spain, Galicia, Pontevedra, A Lanzada	42.43	-8.87	F. Gil-T.	.05/.06.2011	H. t. gallaeci	A75	LT595212		131.33	196.62	194.02	194.02	225	225	180.83	180.83	211.08	211.08	271	271	302.79	305	234.87	234.87	433.37	433.37	?	?	370.93	370.93	221.52	221.52
8631	J671	Spain, Galicia, Pontevedra, A Lanzada	42.43	-8.87	F. Gil-T.	.05/.06.2011	H. t. gallaeci	A74	LT595213		129.3	135	194	195.92	225	225	203.85	224.48	210.96	210.96	271	285.41	305	305	244.15	244.15	433.33	433.33	150.53	150.53	375.47	375.47	223.67	223.67
1886		Portugal, Porto, Póvoa de Varzim	41.37	-8.77	M. Corley	2006-05-18	H. t. gallaeci	A44	FR839526		129.11	135.39	192.38	192.38	224.58	224.58	214.08	222.37	211.32	211.32	271.2	271.2	303	304.63	234.91	234.91	433.37	490	132.46	132.46	?	?	219.58	219.58
2502		Portugal, Minho, Viana do Castelo	41.9	-8.7	Miroslav	.06.2006	H. t. gallaeci	A76	FR839528		135.38	135.38	194.07	194.07	225	225	181	211.87	210.98	210.98	271.18	271.18	304.78	304.78	235.04	244	433.32	433.32	132.48	146.63	?	?	221.64	221.64
		Northern Italy (NIT, n=33)	44.71	11.19
8996	23197	Italy, Trentino Alto-Adige, Naturno	46.65	11	A.K. Hundsdörfer	2002-05-31	H. e. euphorbiae	A33	AJ749479		139	183	191.91	195.56	224.63	224.63	224	236.22	210.86	210.86	271	271	265	305	234.96	244.4	433	433	150.53	150.53	341	341	231.88	231.88
5717	Bel_2	Italy, Veneto, Belluno	46.03	11.98	M. Dal Cortivo	.08.2007	H. e. euphorbiae	A77	FR839520		131.31	139	194.03	194.03	224.52	224.52	180.81	203.68	210.85	210.85	271.36	271.36	304.55	304.55	234.98	244.42	433.39	433.39	174.82	174.82	352.42	390.76	221.89	221.89
5718	Bel_3	Italy, Veneto, Belluno	46.03	11.98	M. Dal Cortivo	.08.2007	H. e. euphorbiae	A78	LT595214		129.2	133.32	194.15	194.15	224.56	254.94	224	224	210.99	210.99	271.49	271.49	302.62	302.62	234.88	244	433.28	433.28	143.05	143.05	352.47	374.75	226.05	228.1
5719	Bel_4	Italy, Veneto, Belluno	46.03	11.98	M. Dal Cortivo	.08.2007	H. e. euphorbiae	A77	LT595215		131.2	139	194.06	195.99	225	225	202	202	210.97	210.97	271.38	285.43	302.59	305	235.24	235.24	433.17	490.33	142.95	142.95	390.71	390.71	221.78	230.04
5722	Bel_7	Italy, Veneto, Belluno	46.03	11.98	M. Dal Cortivo	.08.2007	H. e. euphorbiae	A79	FR839521		125.11	135.35	194.03	194.03	224.6	254.98	203.77	203.77	222.7	222.7	271.38	285.4	305	305	234.91	234.91	?	?	143.06	143.06	352.36	383.03	221.79	221.79
5723	Bel_W	Italy, Veneto, Belluno	46.03	11.98	M. Dal Cortivo	.08.2007	H. e. euphorbiae		n/a		131.22	133.32	194.03	194.03	255.11	255.11	224	224	211.14	211.14	271.31	271.31	304.63	304.63	234.9	246.43	?	?	151	151	?	?	228.08	228.08
5724	Bel_X	Italy, Veneto, Belluno	46.03	11.98	M. Dal Cortivo	.08.2007	H. e. euphorbiae	A77	FR839522		127.25	131.43	194.08	194.08	255.15	255.15	180.89	203.7	210.9	210.9	271.3	271.3	304.52	304.52	234.95	244.47	433.43	490.29	174.82	174.82	352.43	358.35	221.77	221.77
5725	Bel_Y	Italy, Veneto, Belluno	46.03	11.98	M. Dal Cortivo	.08.2007	H. e. euphorbiae	A77	FR839523		131.15	139	194.03	194.03	224.61	254.99	201.6	203.75	210.85	210.85	271.31	271.31	304.56	304.56	234.85	234.85	433	490	142.98	142.98	352.36	390.72	221.71	221.71
5726	Bel_Z	Italy, Veneto, Belluno	46.03	11.98	M. Dal Cortivo	.08.2007	H. e. euphorbiae	A33	LT595216		135.38	139	192.24	195.91	224.81	224.81	187.09	203.76	211.34	211.34	271.19	285.46	302.81	302.81	234.94	244	?	?	142.75	142.75	?	?	216.46	216.46
7659	VIR_01b	Italy, Lombardia, Virgilio	45.13	10.81	M.B. Mende	2010-08-12	H. e. euphorbiae	A3	LT595217		129.27	137	193.92	193.92	255.07	255.07	189.28	189.28	210.99	210.99	271.23	271.23	?	?	244.28	244.28	?	?	138.88	146.52	?	?	222.1	222.1
7661	VIR_02d	Italy, Lombardia, Virgilio	45.13	10.81	M.B. Mende	2010-08-12	H. e. euphorbiae	A33	LT595218		129.13	133.29	194.11	195.96	225	225	195.45	203.76	210.91	210.91	271.36	271.36	302.82	304.53	234.88	244.42	433.22	433.22	143.33	143.33	358.42	360.47	221.7	224.15
2387	105	Italy, Emilia-Romagna, Parma, Noceto	44.82	10.22	A.K. Hundsdörfer	.09.2006	H. e. euphorbiae	A73	FR839463		131.2	135.35	192.35	194.27	225	225	205.59	224.31	210.92	210.92	271	271	305	305	234.69	244	433.44	433.44	132.45	132.45	356	402.54	225.76	225.76
2384	104	Italy, Emilia-Romagna, Carpi	44.89	10.95	A.K. Hundsdörfer	.09.2006	H. e. euphorbiae	F12	FR839462		133	150	193.96	193.96	225	254.71	183	204	210.92	210.92	271.3	271.3	302.72	304.7	234.79	234.79	490	490	139.41	139.41	379.44	379.44	221.73	225.85
5612	MAS_01	Italy, Veneto, Masi	45.1	11.49	M.B. Mende	2009-09-11	H. e. euphorbiae	A17	LT595219		133.46	133.46	193.94	193.94	225	225	203.7	227	211.41	211.41	271	271	302.54	305	234.52	234.52	490.37	490.37	142.83	142.83	374.5	404	223.5	223.5
5613	MAS_02	Italy, Veneto, Masi	45.1	11.49	M.B. Mende	2009-09-11	H. e. euphorbiae	A17	LT595220		125.76	133	193.92	193.92	225	225	194.29	203.67	204.04	210.96	270.96	270.96	303	305	234.54	234.54	433.14	490.47	128.59	145.22	358.17	358.17	222	222
5614	MAS_03	Italy, Veneto, Masi	45.1	11.49	M.B. Mende	2009-09-11	H. e. euphorbiae	A80	LT595221		129.4	137	192.21	194.06	?	?	188.98	220.43	210.96	210.96	271.31	285.42	222.42	305	234.88	234.88	490.36	490.36	?	?	?	?	223.73	223.73
5615	MAS_04	Italy, Veneto, Masi	45.1	11.49	M.B. Mende	2009-09-11	H. e. euphorbiae	A80	LT595222		137	137	192.2	194.03	225	225	189.22	220.39	210.95	210.95	271.24	271.24	222.3	305	235	235	490.17	490.17	132	132	422.75	422.75	219.52	225.72
5617	RO_01	Italy, Emilia-Romagna, Ro	44.94	11.75	M.B. Mende	2009-09-11	H. e. euphorbiae	A80	LT595223		129.07	131.16	193.97	193.97	254.71	254.71	186.74	186.74	211.09	211.09	271.17	271.17	302.7	304.53	234.88	234.88	433.17	476.23	138.96	144.66	480.78	480.78	221.63	221.63
5619	CON_01	Italy, Emilia-Romagna, Conventello	44.51	12.1	M.B. Mende	2009-09-12	H. e. euphorbiae	A81	FR839517		133.36	139	193.96	193.96	225	225	199.52	201.67	211.11	211.11	271.22	271.22	302.53	305	234.83	234.83	430.31	430.31	146.61	146.61	358.24	414.95	221.58	225.75
5620	CON_02	Italy, Emilia-Romagna, Conventello	44.51	12.1	M.B. Mende	2009-09-12	H. e. euphorbiae	A81	FR839518		133.41	139	194	194	225	225	205.79	220.47	211.19	211.19	271.11	271.11	302.52	302.52	234.77	234.77	433.49	433.49	144.96	144.96	358.18	358.18	221.94	221.94
5621	CON_03	Italy, Emilia-Romagna, Conventello	44.51	12.1	M.B. Mende	2009-09-12	H. e. euphorbiae	A3	LT595224		129.18	137.48	191.98	193.9	224.93	254.99	175	203.65	211.01	211.01	271.2	271.2	303	305	234.79	244.39	490	490	138.94	138.94	341.06	341.06	225.67	227.76
5622	CON_04	Italy, Emilia-Romagna, Conventello	44.51	12.1	M.B. Mende	2009-09-12	H. e. euphorbiae	A3	LT595225		126.17	129.22	194.02	194.02	254.99	254.99	174.5	203.84	211.03	211.03	271.42	271.42	303	305	234.79	234.79	490	490	132.34	147	341.24	341.24	225.79	227.94
5624	LAV_02	Italy, Emilia-Romagna, Lavezzola	44.57	11.88	M.B. Mende	2009-09-12	H. e. euphorbiae	A80	LT595226		133.47	175	194.07	194.07	224.56	224.56	203.78	203.78	210.97	210.97	271.42	271.42	305	307.45	234.79	234.79	433.31	433.31	132.14	132.14	362.38	403.65	221.83	221.83
5625	LAV_03	Italy, Emilia-Romagna, Lavezzola	44.57	11.88	M.B. Mende	2009-09-12	H. e. euphorbiae	A17	LT595227		129.26	173	192.08	193.99	224.62	224.62	220	224	211.01	211.01	271.46	271.46	303	303	234.76	234.76	433.32	490	128.61	128.61	361.32	361.32	226	226
2462	103	Italy, Emilia-Romagna, Lido di Classe	44.33	12.33	A.K. Hundsdörfer	.09.2006	H. e. euphorbiae	A79	FR839461		129.16	133.25	194.1	194.1	225	254.86	199.58	224	210.8	210.8	271	271	304.51	304.51	234.96	244	433.25	433.25	132.41	132.41	361.19	374.54	219.68	219.68
2465	102a	Italy, Emilia-Romagna, Lido di Classe	44.33	12.33	A.K. Hundsdörfer	.09.2006	H. e. euphorbiae	F13	FR839460		127.3	127.3	191.79	191.79	?	?	210.16	210.16	211.14	211.14	271.4	285.45	305	305	234.88	244.39	430.38	430.38	142.85	151	358.32	364.11	221.57	225.72
7663	LDC_01	Italy, Emilia-Romagna, Lido di Classe	44.33	12.33	M.B. Mende	2010-08-13	H. e. euphorbiae	A82	LT595228		127.19	133.31	194.11	194.11	225	225	182.96	201.69	211.03	211.03	271	271	294.11	295.72	219.07	244.42	433.14	490.48	144.69	144.69	362.11	364.01	221.75	221.75
7664	LDC_02	Italy, Emilia-Romagna, Lido di Classe	44.34	12.33	M.B. Mende	2010-08-13	H. e. euphorbiae	A82	LT595229		127.25	133	194.1	195.88	224.8	255.06	183.04	201.6	211.04	211.04	271.41	271.41	303	305	234.73	234.73	433.38	445.4	128.56	132.27	362.22	364.13	225.95	225.95
5626	SMM_01	Italy, Emilia-Romagna, San Martino dei Mulini	44.04	12.45	M.B. Mende	2009-09-13	H. e. euphorbiae	A79	LT595230		131.2	131.2	192.16	194.08	224.6	254.79	207.85	224	211.41	211.41	271.2	271.2	303	304.6	235.38	235.38	433.27	496.34	142.92	155	362.03	458.78	221.61	225.72
2461	107	Italy, Toscana, Filattiera	44.32	9.93	A.K. Hundsdörfer	.09.2006	H. e. euphorbiae	D3	FR839464		133.22	135.23	194.12	194.12	222	225	175	184.87	210.98	210.98	271	271	302.91	304.68	234.9	234.9	433.09	433.09	143.16	143.16	352.29	352.29	?	?
7706	PDG_01	Italy, Toscana, Firenze, Passo di Giogo	44.05	11.39	M.B. Mende	2010-08-16	H. e. euphorbiae	A83	LT595231		131.36	135.48	193.76	193.76	254.91	254.91	203.76	228.72	211.38	211.38	271.44	272.61	305	305	234.84	234.84	490	490	146.62	146.62	358	383.16	221.81	224.18
7707	PDG_02a	Italy, Toscana, Firenze, Passo di Giogo	44.05	11.39	M.B. Mende	2010-08-16	H. e. euphorbiae	A79	LT595232		?	?	192.11	192.11	254.87	254.87	203.73	203.73	211.05	211.05	271	271	305	305	234.77	234.77	433.38	433.38	143.2	146.9	356	422.89	219.74	228.08
7709	PDG_03a	Italy, Toscana, Firenze, Passo di Giogo	44.05	11.39	M.B. Mende	2010-08-16	H. e. euphorbiae	A84	LT595233		135	139	192.16	192.16	221.58	254.9	201.61	203.78	222.76	222.76	271	271	305	305	234.79	244.41	433.44	440.31	146.96	146.96	365.06	422.95	?	?
		Eastern central Italy (*EIT, n=25)	42.78	13.61
5628	MOP_01	Italy, Marche, Montelparo	43.02	13.56	M.B. Mende	2009-09-16	H. e. 'grentzenbergi'	F1	FR839519		133	133	192.13	193.98	225	225	203.74	236.1	211.3	222.74	271.34	271.34	305	305	234.97	234.97	429.1	433	125.65	129	358.31	360.08	220	223.64
5629	MOP_02	Italy, Marche, Montelparo	43.02	13.56	M.B. Mende	2009-09-16	H. e. 'grentzenbergi'	F1	LT595234		129.3	133.45	194.01	194.01	224.68	224.68	203.84	236.17	211.42	211.42	271	285	305	305	234.83	234.83	433.45	433.45	128.64	135.94	358.36	358.36	223.92	225.92
5630	MOP_03	Italy, Marche, Montelparo	43.02	13.56	M.B. Mende	2009-09-16	H. e. 'grentzenbergi'	F1	LT595235		133.37	133.37	192.24	194.06	225	225	236.12	236.12	211.28	222.77	271.27	285.36	222.38	302.53	235.2	235.2	433.28	433.28	129	129	358.48	360.23	219.68	223.75
5631	MOP_04	Italy, Marche, Montelparo	43.01	13.56	M.B. Mende	2009-09-16	H. e. 'grentzenbergi'	F3	LT595236		129.22	133.37	194.02	194.02	?	?	184.97	203.98	211.03	211.03	271.48	271.48	305	305	234.81	234.81	433	433	139.1	144.71	381.05	382.99	220	226.2
5632	MOP_05	Italy, Marche, Montelparo	43.01	13.56	M.B. Mende	2009-09-16	H. e. 'grentzenbergi'	F3	LT595237		129.26	131.41	193.99	195.97	224.73	255.06	203.69	203.69	210.98	210.98	271	271	305	305	234.85	244.44	433.42	434.36	139.26	144.94	381.11	383.02	219.75	225.96
7687	MOP_05a	Italy, Marche, Montelparo	43.02	13.57	M.B. Mende	2010-08-13	H. e. 'grentzenbergi'	F3	LT595238		127.38	131.32	192.25	194.02	254.9	254.9	201.73	201.73	211.16	211.16	271.29	271.29	304.55	304.55	235.02	244	433.18	440.08	132.32	143.08	358.33	358.33	223.71	223.71
7688	MOP_05b	Italy, Marche, Montelparo	43.02	13.57	M.B. Mende	2010-08-13	H. e. 'grentzenbergi'	F1	LT595239		133.37	177	194.09	194.09	254.86	254.86	178.75	178.75	210.91	210.91	271.24	271.24	304.55	304.55	234.77	234.77	?	?	129	129	359.28	359.28	219.59	221.54
7691	MOP_06b	Italy, Marche, Montelparo	43.02	13.57	M.B. Mende	2010-08-13	H. e. 'grentzenbergi'	F1	LT595240		177	177	194.07	194.07	225	225	178.81	234.1	210.92	210.92	271.43	271.43	305.03	305.03	234.94	234.94	433.43	433.43	138.89	138.89	359.39	359.39	221.59	225.86
7693	MOP_08b	Italy, Marche, Montelparo	43.02	13.56	M.B. Mende	2010-08-13	H. e. 'grentzenbergi'	F1	LT595241		129.24	137	193.98	193.98	224.5	254.96	178.8	212.14	211.13	211.13	271.43	271.43	304.68	304.68	235.02	235.02	433	433	128.55	138.89	358.48	358.48	219.68	225.74
7694	MOP_09a	Italy, Marche, Montelparo	43.02	13.56	M.B. Mende	2010-08-13	H. e. 'grentzenbergi'	B1	LT595242		129.3	133.46	192.17	193.99	224.7	255.14	180.57	203.82	211.25	222.78	271	271	305.48	305.48	234.86	234.86	433.47	433.47	128.65	128.65	358	358	221.76	226
6721	MOP_10a	Italy, Marche, Montelparo	43.02	13.56	M.B. Mende	2010-08-13	H. e. 'grentzenbergi'	F1	LT595243		131.14	133.15	194.05	194.05	224.67	224.67	178.71	234.12	210.97	210.97	271.35	271.35	304.52	304.52	234.97	234.97	433.48	433.48	138.95	138.95	358	358	219.68	225.9
7665	MRI_02	Italy, Marche, Monte Rinaldo	43.02	13.58	M.B. Mende	2010-08-13	H. e. 'grentzenbergi'	F1	LT595244		127.19	131.29	194.11	194.11	225	225	203.8	234.07	211.4	211.4	271.29	271.29	304.55	304.55	234.67	234.67	433.47	433.47	135.89	135.89	359.28	359.28	219.67	225.85
7666	MRI_03a	Italy, Marche, Monte Rinaldo	43.02	13.57	M.B. Mende	2010-08-13	H. e. 'grentzenbergi'	F1	LT595245		131.25	133.29	194.21	194.21	225	225	203.6	203.6	211.28	211.28	271	271	305	305	234.85	234.85	433	433	135.83	135.83	358	358	226.08	226.08
7667	MRI_03b	Italy, Marche, Monte Rinaldo	43.02	13.57	M.B. Mende	2010-08-13	H. e. 'grentzenbergi'	F1	LT595246		127.24	127.24	192.24	194.03	224.65	224.65	203.8	234.22	211.2	222.67	271.39	271.39	304.53	304.53	234.9	234.9	433.41	433.41	135.78	138.99	359.41	359.41	219.84	225.93
7668	MRI_03c	Italy, Marche, Monte Rinaldo	43.02	13.57	M.B. Mende	2010-08-13	H. e. 'grentzenbergi'	F1	LT595247		127	135.06	192.24	194.03	254.98	254.98	203.81	234.04	210.94	222.76	271	271	304.68	304.68	234.91	234.91	433	433	132	139	358.26	358.26	220	220
7669	MRI_04a	Italy, Marche, Monte Rinaldo	43.02	13.57	M.B. Mende	2010-08-13	H. e. 'grentzenbergi'	F1	LT595248		127	127	192.2	194.07	224.73	224.73	203.78	234.19	211.45	222.76	271.46	271.46	305	305	234.82	234.82	433	433	135.9	135.9	360	360	225.99	225.99
6722	MRI_06	Italy, Marche, Monte Rinaldo	43.02	13.57	M.B. Mende	2010-08-13	H. e. 'grentzenbergi'	F1	LT595249		127.22	127.22	192.28	194.07	224.6	224.6	203.77	233.99	211.22	222.52	271.3	271.3	304.6	304.6	235	235	433.48	433.48	138.9	138.9	358	358	219.76	219.76
7671	MRI_07a	Italy, Marche, Monte Rinaldo	43.02	13.57	M.B. Mende	2010-08-13	H. e. 'grentzenbergi'	F1	LT595250		127.24	133.37	194.2	194.2	225	225	234.16	234.16	210.99	210.99	271.28	271.28	304.55	304.55	235.24	235.24	433	433	135.89	135.89	359.21	359.21	219.59	225.73
7674	MRI_08b	Italy, Marche, Monte Rinaldo	43.02	13.57	M.B. Mende	2010-08-13	H. e. 'grentzenbergi'	F3	LT595251		122.07	131.29	194.05	194.05	221.57	224.71	189	199.61	211.17	211.17	271.46	271.46	222.24	305	234.51	234.51	?	?	139.13	139.13	358.17	358.17	223.76	223.76
7678	MRI_08f	Italy, Marche, Monte Rinaldo	43.02	13.57	M.B. Mende	2010-08-13	H. e. 'grentzenbergi'	F3	LT595252		131.19	135.39	194.04	194.04	224.71	254.98	201.74	214.16	211.08	211.08	271.37	271.37	304.52	304.52	234.9	244.46	?	?	151	151	360.29	402.67	219.68	221.77
7681	MRI_09b	Italy, Marche, Monte Rinaldo	43.02	13.57	M.B. Mende	2010-08-13	H. e. 'grentzenbergi'	F3	LT595253		122.07	129.31	194.04	194.04	224.53	255.07	189.39	199.84	211.01	211.01	271	271	222.42	305	235.09	244.37	431.93	431.93	141.22	151	358.13	358.13	221.81	221.81
7683	MRI_09f	Italy, Marche, Monte Rinaldo	43.02	13.57	M.B. Mende	2010-08-13	H. e. 'grentzenbergi'	F3	LT595254		122.1	129.39	194.05	194.05	221.65	224.71	199.61	214.16	211.16	211.16	271.38	271.38	304.52	304.52	244	244	?	?	139	150.66	402.6	402.6	221.67	221.67
7697	MDB_01b	Italy, Abruzzo, Montebello di Bertona	42.42	13.91	M.B. Mende	2010-08-14	H. e. 'grentzenbergi'	D5	LT595255		129.23	137	194.12	194.12	224.63	254.98	199.58	203.76	211.27	222.85	271.41	271.41	304.58	304.58	244	244	440.08	490	138.98	146.76	380.89	380.89	219.67	219.67
7705	MDB_02b	Italy, Abruzzo, Montebello di Bertona	42.42	13.91	M.B. Mende	2010-08-14	H. e. 'grentzenbergi'	D6	LT595256		135	135	194.03	194.03	224.59	255.07	201.61	234.18	210.98	210.98	271	271	303	305	234.78	234.78	433.4	433.4	128.56	143.35	403.68	403.68	220.16	220.16
8981	OVI	Italy, Abruzzo, Ovindoli, Campagnolo	42.15	13.49	R. Panfili via P. Mazzei	.07.2010	H. e. 'grentzenbergi'	D7	LT595257		129.34	129.34	194.02	194.02	224.76	255.18	214.33	226.7	211.34	211.34	271	271	?	?	234.79	244.44	?	?	?	?	?	?	221.76	221.76
		Western central Italy (*CIT, n=49)	41.95	12.21
2530	AN_1_1	Italy, Toscana, Marina di Grosseto	42.73	10.97	A.K. Hundsdörfer	09.-10.2004	H. e. 'grentzenbergi'	D6	FR839465		131.38	133.49	194.04	194.04	225	225	181	181	211.06	211.06	271	271	302.81	304.67	234.83	244.43	433.09	433.09	139.41	139.41	356	356	221.65	228.43
1168	AN_1_2	Italy, Toscana, Marina di Grosseto	42.73	10.97	A.K. Hundsdörfer	09.-10.2004	H. e. 'grentzenbergi'	D6	FR839466		135.17	135.17	194.01	194.01	225	225	180.69	214.26	211.38	211.38	271.45	271.45	304.63	304.63	244	244	433.42	490	132	141.38	426.4	426.4	221.5	223.58
1812	AN_1_3	Italy, Toscana, Marina di Grosseto	42.73	10.97	A.K. Hundsdörfer	09.-10.2004	H. e. 'grentzenbergi'	D6	FR839467		131	133.4	193.98	193.98	224.65	224.65	180.78	180.78	211.16	211.16	271	271	290.44	305	244.36	244.36	433.4	433.4	148.51	148.51	426	426	228	228
6439	AN_1c	Italy, Toscana, Marina di Grosseto	42.73	10.97	A.K. Hundsdörfer	09.-10.2004	H. e. 'grentzenbergi'	D6	LT595258		131.25	133.37	193.99	193.99	225	254.95	180.85	180.85	211.16	211.16	271	271	304.65	304.65	244	244	433.29	433.29	139.15	148.61	356	356	228	228
6440	AN_1d	Italy, Toscana, Marina di Grosseto	42.73	10.97	A.K. Hundsdörfer	09.-10.2004	H. e. 'grentzenbergi'	D6	LT595259		131	133	194.06	194.06	254.89	254.89	180.77	214.25	211.14	211.14	271	271	302.74	304.53	234.87	244.43	433.45	433.45	139	139	?	?	221.63	223.72
6441	AN_1e	Italy, Toscana, Marina di Grosseto	42.73	10.97	A.K. Hundsdörfer	09.-10.2004	H. e. 'grentzenbergi'	D6	LT595260		133.38	133.38	194.11	194.11	225	225	180.83	214.25	211.19	211.19	271	271	302.64	304.6	235.01	244	433.22	490.49	139.08	139.08	?	?	221.62	223.72
6442	AN_1f	Italy, Toscana, Marina di Grosseto	42.73	10.97	A.K. Hundsdörfer	09.-10.2004	H. e. 'grentzenbergi'	D6	LT595261		133.3	133.3	194.12	194.12	224.67	255.02	180.84	180.84	211.16	211.16	271	271	302.65	304.6	235	244.48	433.23	433.23	139.08	148.55	426	426	228.48	228.48
1860	AN_2	Italy, Lazio, Civitavecchia	42.11	11.85	A.K. Hundsdörfer	09.-10.2004	H. e. 'grentzenbergi'	D6	FR839468		133.38	137.4	194.27	194.27	225	254.66	200	242.37	211	211	271	271	304.66	304.66	234.88	244	490	490	128.7	139.33	360.16	360.16	223.84	223.84
2389	AN_3_3	Italy, Lazio, Civitavecchia	42.14	11.87	A.K. Hundsdörfer	09.-10.2004	H. e. 'grentzenbergi'	D8	FR839469		129.11	133.29	194.05	194.05	224.57	254.9	200.24	200.24	210.82	210.82	271.29	285.35	304.7	304.7	234.76	244.2	429.24	429.24	132	144.72	358.45	405.38	225.84	225.84
2466	092.	Italy, Lazio, Civitavecchia	42.13	11.85	A.K. Hundsdörfer	.09.2006	H. e. 'grentzenbergi'	D6	FR839453		129.09	129.09	194.04	195.95	225	225	204	204	210.96	210.96	271.27	271.27	304.65	304.65	234.73	244	433.31	433.31	138.76	151	341.21	363.11	221.65	221.65
2467	093a	Italy, Lazio, Civitavecchia	42.13	11.86	A.K. Hundsdörfer	.09.2006	H. e. 'grentzenbergi'	B2	FR839454		129.17	131.25	194.1	194.1	254.66	254.66	203.56	214.17	211.19	211.19	271	271	304.58	304.58	234.95	244	433.32	433.32	142.89	142.89	356.12	498.98	225.84	225.84
2468	094.	Italy, Lazio, Civitavecchia	42.12	11.86	A.K. Hundsdörfer	.09.2006	H. e. 'grentzenbergi'	D6	FR839455		129.16	131.25	194.27	194.27	254.62	254.62	203.7	214.08	211.29	211.29	271	271	304.68	304.68	234.92	244.47	433.22	490	144.69	144.69	356.12	498.99	221.51	221.51
5638	CIV_01	Italy, Lazio, Civitavecchia	42.13	11.85	M.B. Mende	2009-09-20	H. e. 'grentzenbergi'	D6	LT595262		131	135.38	194.05	194.05	225	225	178.72	178.72	210.88	210.88	271.41	271.41	304.6	304.6	235.18	244	432.17	434.01	144.83	144.83	344.4	358.47	221.74	221.74
2385	AN_4	Italy, Lazio, Roma airport, Focene	41.81	12.22	A.K. Hundsdörfer	09.-10.2004	H. e. 'grentzenbergi'	D9	FR839471		129.25	135.41	194.04	194.04	254.57	254.57	186.76	224.39	211.16	211.16	271.23	271.23	222.28	304.67	235.21	235.21	433.21	490	139.33	173.92	382.83	405.4	221.65	225.79
5992	AN_4	Italy, Lazio, Roma airport, Fregene	41.83	12.23	A.K. Hundsdörfer	09.-10.2004	H. e. 'grentzenbergi'	B3	FR839475	n/a
6006	AN_4	Italy, Lazio, Roma airport, Focene	41.81	12.22	A.K. Hundsdörfer	09.-10.2004	H. e. 'grentzenbergi'	D10	FR839479		127.45	135.31	194.06	194.06	224.59	254.9	200	242.35	211.06	211.06	271	271	304.54	304.54	234.78	234.78	433.21	433.21	128.56	128.56	359	359	?	?
6007	AN_4	Italy, Lazio, Roma airport, Focene	41.81	12.22	A.K. Hundsdörfer	09.-10.2004	H. e. 'grentzenbergi'	D10	FR839480		135.32	135.32	194.06	194.06	254.9	254.9	199.53	214.31	211.1	211.1	271	271	295.71	305	234.8	244	496.26	496.26	128.58	128.58	359.31	380.87	?	?
6008	AN_4	Italy, Lazio, Roma airport, Focene	41.81	12.22	A.K. Hundsdörfer	09.-10.2004	H. e. 'grentzenbergi'	D6	FR839481	n/a
6009	AN_4	Italy, Lazio, Roma airport, Focene	41.81	12.22	A.K. Hundsdörfer	09.-10.2004	H. e. 'grentzenbergi'	F3	FR839482	n/a
6004	AN_4	Italy, Lazio, Roma airport, Focene	41.81	12.22	A.K. Hundsdörfer	09.-10.2004	H. e. 'grentzenbergi'	B1	FR839477		129.17	129.17	194.2	194.2	254.86	254.86	195.34	200	211.4	211.4	271	271	305	305	234.85	244.47	432.03	432.03	138.95	138.95	341.23	380.91	215	224.16
6005	AN_4	Italy, Lazio, Roma airport, Focene	41.81	12.22	A.K. Hundsdörfer	09.-10.2004	H. e. 'grentzenbergi'	B1	FR839478		129.12	137.44	194.05	194.05	224.56	254.9	187.12	218.34	211.36	211.36	271.43	285.45	304.55	304.55	234.92	234.92	433.16	490.43	138.88	151	360.22	360.22	223.89	223.89
1810	AN_4_1	Italy, Lazio, Roma airport, Focene	41.81	12.22	A.K. Hundsdörfer	09.-10.2004	H. e. 'grentzenbergi'	D6	FR839470		133.35	135.42	194.15	194.15	224.63	254.82	186.99	201.63	211.28	211.28	270.53	270.53	295.84	304.54	234.85	244.47	433.36	433.36	132.14	132.14	358.27	358.27	?	?
1820	AN_4_3	Italy, Lazio, Roma airport, Focene	41.81	12.22	A.K. Hundsdörfer	09.-10.2004	H. e. 'grentzenbergi'	D6	FR839472		133	135	194.27	194.27	225	225	202	233.94	211.01	222.79	271	271	222.35	222.35	234.85	244.47	433.07	433.07	139.49	139.49	360.32	515.04	221.74	225.63
1169	AN_4_4	Italy, Lazio, Roma airport, Focene	41.81	12.22	A.K. Hundsdörfer	09.-10.2004	H. e. 'grentzenbergi'	D11	FR839473		127.29	133.38	194.07	194.07	255.02	255.02	193.69	201.71	211	211	271.19	271.19	295.84	304.58	234.91	244	429.21	433.38	129	129	355.96	355.96	220	220
1837	AN_4_5	Italy, Lazio, Roma airport, Focene	41.81	12.22	A.K. Hundsdörfer	09.-10.2004	H. e. 'grentzenbergi'	D6	FR839474		133.33	133.33	194.1	194.1	224.56	254.9	201.56	201.56	211.09	211.09	271	271	295.87	304.6	234.86	244.43	433.13	433.13	139	143.4	359.36	407.26	221.73	221.73
1165	AN_4_6	Italy, Lazio, Roma airport, Focene	41.81	12.22	A.K. Hundsdörfer	09.-10.2004	H. e. 'grentzenbergi'	B1	FR839476		129	136.86	194.05	194.05	254.94	254.94	195.27	201.59	211.37	222.75	271.26	285.2	304.75	304.75	235	235	433.37	433.37	139	147	359.2	359.2	227.7	227.7
2795	095.	Italy, Lazio, Roma airport, Focene	41.81	12.22	A.K. Hundsdörfer	.09.2006	H. e. 'grentzenbergi'	D6	FR839456		133.26	135.34	192.14	194.04	225	225	200	228.85	211.38	222.74	271.18	285.34	304.8	304.8	235.35	235.35	433.18	433.18	129	146.61	344.28	358.39	221.65	221.65
2942	095.	Italy, Lazio, Roma airport, Focene	41.81	12.22	A.K. Hundsdörfer	.09.2006	H. e. 'grentzenbergi'	D6	FR839457		129.34	129.34	194.05	194.05	224.51	224.51	224	224	211.39	222.8	271	271	304.61	304.61	244.28	244.28	433.31	433.31	143.27	143.27	511.35	511.35	225.9	225.9
2464	095b	Italy, Lazio, Roma airport, Focene	41.81	12.22	A.K. Hundsdörfer	.09.2006	H. e. 'grentzenbergi'	D6	FR839458		129.18	133.31	194.32	194.32	225	225	199.5	199.5	211.04	222.76	271.42	285	295.91	304.58	235.11	235.11	433.27	433.27	128.52	146.63	?	?	221.76	221.76
2463	095c	Italy, Lazio, Roma airport, Focene	41.81	12.22	A.K. Hundsdörfer	.09.2006	H. e. 'grentzenbergi'	D12	FR839459		129.16	131	194.1	194.1	224.53	224.53	178.75	187.13	210.92	210.92	271.43	271.43	297.98	304.65	244.3	244.3	433.41	433.41	139.33	139.33	358.34	362.4	225.67	225.67
5639	FOC_01	Italy, Lazio, Roma airport, Focene	41.81	12.22	M.B. Mende & P. Mazzei	2009-09-21	H. e. 'grentzenbergi'	D6	LT595263		129.14	133.38	194.04	194.04	254.86	254.86	201.52	203.6	211.1	211.1	271	271	305	305	234.89	244	429.13	429.13	128.56	143	344.29	529.51	225.93	225.93
5640	FOC_02	Italy, Lazio, Roma airport, Focene	41.81	12.22	M.B. Mende & P. Mazzei	2009-09-21	H. e. 'grentzenbergi'	B1	FR839487		129.18	135.44	194.04	194.04	255.23	255.23	199.51	199.51	211.24	211.24	271.41	271.41	304.53	304.53	234.9	244	433.19	433.19	129.45	132	367.67	367.67	221.73	221.73
5641	FOC_03	Italy, Lazio, Roma airport, Focene	41.81	12.22	M.B. Mende & P. Mazzei	2009-09-21	H. e. 'grentzenbergi'	D6	LT595264		131.45	135.39	193.99	193.99	254.82	254.82	199.58	222	211.22	211.22	271	271	304.6	304.6	234.85	234.85	429.31	429.31	129	129	344.21	344.21	225.79	225.79
5642	FOC_04	Italy, Lazio, Roma airport, Focene	41.81	12.22	M.B. Mende & P. Mazzei	2009-09-21	H. e. 'grentzenbergi'	D6	LT595265		129.22	133.38	194.12	194.12	?	?	201.78	203.77	211.22	211.22	271.3	271.3	304.53	304.53	234.71	234.71	429.21	429.21	135.93	143.29	529.67	529.67	225.87	225.87
5643	FOC_05	Italy, Lazio, Roma airport, Focene	41.81	12.22	M.B. Mende & P. Mazzei	2009-09-21	H. e. 'grentzenbergi'	D6	LT595266		129.2	133.28	193.99	193.99	254.75	254.75	201.5	203.62	211.19	211.19	271.28	271.28	304.58	304.58	234.78	244	429.01	429.01	143.2	143.2	344.33	344.33	225.93	225.93
1164	AN_5_1	Italy, Lazio, Roma airport, Fregene	41.83	12.23	A.K. Hundsdörfer	09.-10.2004	H. e. 'grentzenbergi'	D6	FR839483		127.15	135.36	193.97	193.97	225	225	214.17	236.09	211.28	211.28	271	271	304.6	304.6	234.83	244.47	433.43	433.43	132.28	142.81	341.14	357.9	?	?
5993	AN_5_2	Italy, Lazio, Roma airport, Fregene	41.83	12.23	A.K. Hundsdörfer	09.-10.2004	H. e. 'grentzenbergi'	D8	FR839484		127.16	129.1	194.04	194.04	224.64	255.02	201.74	203.8	211.29	211.29	271.48	271.48	303	305	234.88	234.88	429.29	433	128.53	128.53	357.83	359.91	215.42	225.81
5994	AN_5_5	Italy, Lazio, Roma airport, Fregene	41.83	12.23	A.K. Hundsdörfer	09.-10.2004	H. e. 'grentzenbergi'	D6	FR839486	n/a
2381	AN_5_3	Italy, Lazio, Roma airport, Fregene	41.83	12.23	A.K. Hundsdörfer	09.-10.2004	H. e. 'grentzenbergi'	D6	FR839485		129.17	135.42	194.08	194.08	254.62	254.62	178.5	203.56	211.34	211.34	271.42	271.42	304.58	304.58	234.88	244	?	?	128.58	142.81	358.41	358.41	225.87	225.87
5645	FRE_02	Italy, Lazio, Roma airport, Fregene	41.83	12.23	M.B. Mende	2009-09-21	H. e. 'grentzenbergi'	D6	LT595267		129.17	135.47	193.99	193.99	224.56	254.87	200	203.73	211.05	211.05	271.4	271.4	304.63	304.63	235.31	235.31	433	490	128.58	139.16	360.08	360.08	215.4	215.4
5646	FRE_03	Italy, Lazio, Roma airport, Fregene	41.83	12.23	M.B. Mende	2009-09-21	H. e. 'grentzenbergi'	A33	LT595268		129.22	131.22	193.94	193.94	254.94	254.94	178.8	207.9	211.1	222.76	271.4	271.4	304.52	304.52	235.02	244.43	433.03	433.03	146.66	149	360.3	360.3	225.89	225.89
5647	FRE_04	Italy, Lazio, Roma airport, Fregene	41.83	12.23	M.B. Mende	2009-09-21	H. e. 'grentzenbergi'	D12	LT595269		129	133	193.97	193.97	254.94	254.94	199.68	203.86	211.2	211.2	271	271	305.48	305.48	234.79	244.36	433.43	490	139	139	405.48	405.48	215.48	215.48
5649	FRE_06	Italy, Lazio, Roma airport, Fregene	41.83	12.23	M.B. Mende	2009-09-21	H. e. 'grentzenbergi'	D12	LT595270		127.16	131.19	194.18	194.18	254.78	254.78	214.16	214.16	211.09	211.09	271	271	304.53	304.53	234.91	244	433.27	433.27	150.58	150.58	363.18	405	221.8	221.8
5650	FRE_07	Italy, Lazio, Roma airport, Fregene	41.83	12.23	M.B. Mende	2009-09-21	H. e. 'grentzenbergi'		LT595271		129	133	194.09	194.09	224.58	255.02	199.52	199.52	211.33	211.33	271.49	271.49	295.83	303	235.24	235.24	?	?	139	139	359.31	359.31	219.68	221.81
2369	AN_30_1	Italy, Lazio, Lido di Ostia	41.71	12.35	A.K. Hundsdörfer	09.-10.2004	H. e. 'grentzenbergi'	D6	FR839513		131.18	135.42	194.04	194.04	225	225	218.33	222.43	211.35	211.35	271.27	271.27	222.34	304.58	234.87	244.48	429.17	433.27	128.61	143.15	358.31	358.31	221.7	221.7
6001	AN_31_2	Italy, Lazio, Lido di Ostia	41.71	12.34	A.K. Hundsdörfer	09.-10.2004	H. e. 'grentzenbergi'	D6	FR839514		131.36	175	194.09	194.09	224.52	254.94	203.64	222.43	210.9	210.9	271	271	222.47	305	235.06	244	428.97	428.97	128.53	143.38	358.49	358.49	?	?
5635	CIC_02	Italy, Lazio, Ciciliano	41.96	12.93	M.B. Mende	2009-09-23	H. e. 'grentzenbergi'	D13	FR839515		133.36	135.39	193.94	193.94	224.57	254.86	198	201.65	211.11	211.11	271.28	271.28	303	304.52	234.93	234.93	433.25	433.25	143.31	143.31	358.32	380.99	221.89	221.89
5636	CIC_03	Italy, Lazio, Ciciliano	41.96	12.93	M.B. Mende	2009-09-23	H. e. 'grentzenbergi'	D6	FR839516		129.24	133.41	194.1	194.1	254.95	254.95	187.06	187.06	210.9	210.9	271	271	295.78	302.52	234.85	244.47	429.39	434.02	?	?	341.23	341.23	221.79	225.84
6000	AN_29_2	Italy, Lazio, Sezze	41.48	13.09	A.K. Hundsdörfer	09.-10.2004	H. e. 'grentzenbergi'	D6	FR839512		129.06	139	194.03	194.03	224.62	255.03	183.07	183.07	211.07	211.07	271	271	222.3	304.6	234.93	234.93	?	?	139.36	144.69	358.26	358.26	228.45	228.45
		Southern Italy (*SIT, n=28)	41.03	15.59
2535	AN_6_1	Italy, Puglia, Gargano Blu	41.93	15.62	A.K. Hundsdörfer	09.-10.2004	H. e. 'grentzenbergi'	D6	FR839488		133.22	160.93	194.1	194.1	225	254.74	203.7	214.17	211.05	211.05	271.23	271.23	302.54	304.58	234.52	234.52	433.25	490	148.54	151	382.84	382.84	231.85	231.85
2380	AN_6_2	Italy, Puglia, Gargano Blu	41.93	15.62	A.K. Hundsdörfer	09.-10.2004	H. e. 'grentzenbergi'	D1	FR839489		129.29	135.35	194.1	194.1	254.67	254.67	182.85	199.66	211.34	211.34	271.36	271.36	304.69	304.69	244	244	429.21	490	146.57	146.57	360.32	360.32	223.74	225.82
6433	AN_6_4	Italy, Puglia, Gargano Blu	41.93	15.62	A.K. Hundsdörfer	09.-10.2004	H. e. 'grentzenbergi'	D14	LT595272		129.23	133.35	194	195.92	224.57	254.9	224.46	224.46	211.13	211.13	271.4	285.36	296	304.58	234.93	244	433.04	433.04	139.49	139.49	?	?	?	?
6434	AN_6_5	Italy, Puglia, Gargano Blu	41.93	15.62	A.K. Hundsdörfer	09.-10.2004	H. e. 'grentzenbergi'	D14	LT595273		129.2	129.2	194.02	195.93	224.51	224.51	222.45	222.45	211.13	211.13	271.4	271.4	222.36	296	234.95	234.95	433.06	490	143.29	151	341.42	341.42	227.9	227.9
6435	AN_6_6	Italy, Puglia, Gargano Blu	41.93	15.62	A.K. Hundsdörfer	09.-10.2004	H. e. 'grentzenbergi'	D14	LT595274		129.15	129.15	193.99	195.91	224.62	224.62	222.43	224	211.12	211.12	271.28	285.36	296	304.63	234.93	244	433.09	490	143.33	151	357.97	373.51	221.7	227.91
5996	AN_6_7	Italy, Puglia, Gargano Blu	41.93	15.62	A.K. Hundsdörfer	09.-10.2004	H. e. 'grentzenbergi'	D1	FR839490		129.15	131.43	194	194	255.11	255.11	183.09	183.09	210.95	210.95	271	271	222.32	304.51	234.96	234.96	428.83	490.4	146.58	151	341.04	341.04	221.93	221.93
6447	AN_6 (7_1)	Italy, Puglia, Gargano Blu	41.93	15.62	A.K. Hundsdörfer	09.-10.2004	H. e. 'grentzenbergi'	D1	LT595275		129.14	133.35	194.17	194.17	254.86	254.86	183.02	203.8	211.39	211.39	271.22	285.42	302.66	304.55	235.02	235.02	433.24	433.24	129.4	129.4	362.2	362.2	223.82	223.82
6448	AN_6 (7_2)	Italy, Puglia, Gargano Blu	41.93	15.62	A.K. Hundsdörfer	09.-10.2004	H. e. 'grentzenbergi'	D15	LT595276		127.19	135.48	194.11	194.11	212.78	224.68	203.76	244.56	211.18	211.18	271.28	271.28	295.83	304.52	234.92	244	433.19	490.37	129	129	344.3	486	225.74	225.74
6449	AN_6 (7_3)	Italy, Puglia, Gargano Blu	41.93	15.62	A.K. Hundsdörfer	09.-10.2004	H. e. 'grentzenbergi'	D1	LT595277		129.26	129.26	194.02	194.02	254.91	254.91	183.02	222	211.07	211.07	271.37	285.31	302.57	304.52	234.94	234.94	429.89	490.45	138.91	138.91	360.16	382.73	219.59	223.64
6450	AN_6 (7_4)	Italy, Puglia, Gargano Blu	41.93	15.62	A.K. Hundsdörfer	09.-10.2004	H. e. 'grentzenbergi'	F3	LT595278		129.2	133	194.06	194.06	224.72	254.89	208.4	208.4	211.37	211.37	285.29	285.29	302.65	304.54	234.94	234.94	490.42	490.42	143.29	143.29	344.18	380.81	223.84	223.84
6427	AN_6	Italy, Puglia, Gargano Blu	41.93	15.62	A.K. Hundsdörfer	09.-10.2004	H. e. 'grentzenbergi'		n/a		131.43	135.38	193.97	193.97	254.9	254.9	199.58	207.91	210.91	222.81	271.15	271.15	304.58	304.58	244	244	433.23	433.23	146.67	146.67	360.08	485.52	221.69	227.88
6428	AN_6	Italy, Puglia, Gargano Blu	41.93	15.62	A.K. Hundsdörfer	09.-10.2004	H. e. 'grentzenbergi'	D16	LT595279		129.23	135.29	192.12	194.05	254.9	254.9	222.47	232.88	210.94	210.94	271	271	297.69	304.53	235.38	244	433.05	440.49	138.99	138.99	360.16	485.51	?	?
6429	AN_6	Italy, Puglia, Gargano Blu	41.93	15.62	A.K. Hundsdörfer	09.-10.2004	H. e. 'grentzenbergi'	D5	LT595280		135.45	177	193.95	193.95	225	225	222.45	232.89	210.89	210.89	271	271	297.77	304.61	235.37	244	433.1	440.08	147	147	486	508.45	225.8	225.8
6430	AN_6	Italy, Puglia, Gargano Blu	41.93	15.62	A.K. Hundsdörfer	09.-10.2004	H. e. 'grentzenbergi'	D6	LT595281		129.19	129.19	193.96	193.96	225	225	199.51	199.51	211.05	211.05	271.29	271.29	304.57	304.57	244	244	433.16	433.16	151	151	?	?	?	?
6431	AN_6	Italy, Puglia, Gargano Blu	41.93	15.62	A.K. Hundsdörfer	09.-10.2004	H. e. 'grentzenbergi'	D6	LT595282		129.11	133.29	194.04	194.04	254.67	254.67	199.67	203.85	211.33	211.33	271.31	271.31	295.76	307	234.96	244	433.27	433.27	151	151	358.35	486	225.84	225.84
6432	AN_6	Italy, Puglia, Gargano Blu	41.93	15.62	A.K. Hundsdörfer	09.-10.2004	H. e. 'grentzenbergi'	D6	LT595283		131	135.4	193.94	193.94	254.78	254.78	208	214.25	211.07	211.07	271.23	271.23	304.53	304.53	234.96	244	433.13	433.13	139	139	360.16	360.16	221.69	227.87
6436	AN_6	Italy, Puglia, Gargano Blu	41.93	15.62	A.K. Hundsdörfer	09.-10.2004	H. e. 'grentzenbergi'	D5	LT595284		129.33	135.38	193.99	193.99	225	225	222.45	232.81	211.03	211.03	271	271	304.54	304.54	244	244	433.17	440.41	138.91	138.91	485.5	508.42	?	?
2361	AN_8a	Italy, Puglia, S. Nicandro Garganico	41.84	15.59	A.K. Hundsdörfer	09.-10.2004	H. e. 'grentzenbergi'	D6	LT595285		133.4	133.4	192.19	192.19	225	254.9	187.12	207.95	211.1	211.1	271.37	271.37	222.38	222.38	235.1	235.1	433.4	433.4	132.2	151	405.44	405.44	219.76	225.86
2386	AN_8b	Italy, Puglia, S. Nicandro Garganico	41.84	15.59	A.K. Hundsdörfer	09.-10.2004	H. e. 'grentzenbergi'	D6	FR839491		129.11	129.11	192.2	192.2	254.62	254.62	186.79	207.87	211.08	211.08	271.28	271.28	304.71	304.71	235	235	433.18	433.18	132.38	150.51	381.06	405.48	219.74	225.92
1851	AN_9_2	Italy, Puglia, Palagiano, Chiatona	40.52	17.07	A.K. Hundsdörfer	09.-10.2004	H. e. 'grentzenbergi'	D1	FR839492		131	140.6	194.02	194.02	254.63	254.63	213.84	213.84	211.09	211.09	271	271	302.6	302.6	235.28	235.28	433.3	433.3	128.58	139.42	395.91	395.91	221.65	225.79
2382	AN_9_3	Italy, Puglia, Palagiano, Chiatona	40.52	17.07	A.K. Hundsdörfer	09.-10.2004	H. e. 'grentzenbergi'	D1	FR839493		132.91	139	194.1	194.1	254.7	254.7	?	?	211.24	211.24	271	271	302.62	304.6	234.62	234.62	433.36	490	129	138.94	341	341	221.62	225.8
9476	SOR_01c	Italy, Campania, Sorrento, Punta Campanillo	40.58	14.33	M.B. Mende	28.-09.2012	H. e. 'grentzenbergi'	D6	LT595286		129.18	131.23	194	194	224.72	224.72	199.61	214.23	210.99	210.99	271.48	271.48	305.42	305.42	234.87	244.44	433.4	433.4	128.63	128.63	360.07	360.07	?	?
9477	SOR_02a	Italy, Campania, Sorrento, Punta Campanillo	40.57	14.33	M.B. Mende	28.-09.2012	H. e. 'grentzenbergi'	F3	LT595287		129.35	169.42	194.09	194.09	224.67	224.67	199.61	211.99	?	?	271.48	271.48	305.46	305.46	234.85	234.85	433.35	433.35	128.72	132.47	341.43	341.43	?	?
9479	SOR_03c	Italy, Campania, Sorrento, Punta Campanillo	40.57	14.32	M.B. Mende	28.-09.2012	H. e. 'grentzenbergi'	D6	LT595288		131.35	135.49	194.02	194.02	224.69	224.69	206.91	214.24	211.02	211.02	271.41	285.43	305.49	305.49	234.89	244.3	433.11	433.11	143.33	143.33	360	360	225.95	225.95
1855	AN_10_1	Italy, Basilicata, Metaponto Lido	40.34	16.82	A.K. Hundsdörfer	09.-10.2004	H. e. 'grentzenbergi'	D1	FR839494		131.25	133.33	194.1	194.1	224.56	254.9	200	228.54	211.26	211.26	271	271	304.64	304.64	234.94	246.45	433	433	147	147	380.89	380.89	225.89	225.89
2383	AN_10_4	Italy, Basilicata, Metaponto Lido	40.34	16.82	A.K. Hundsdörfer	09.-10.2004	H. e. 'grentzenbergi'	D17	FR839495		127.16	133.33	194.32	194.32	225	254.86	175	182.69	211.29	211.29	271	285	304.66	304.66	235.27	244	433.29	433.29	139	146.74	354.9	358.03	221.76	221.76
1843	AN_11_1	Italy, Basilicata,Lido di Pilocoro	40.19	16.72	A.K. Hundsdörfer	09.-10.2004	H. e. 'grentzenbergi'	D3	FR839496		129.24	137.41	194.21	194.21	224.58	254.86	200	236.11	210.99	222.87	271.39	271.39	304.61	304.61	234.97	234.97	433.19	490	129	129	354.9	515.16	225.91	227.94
2544	AN_12_2	Italy, Calabria, Marina di Sibari	39.73	16.51	A.K. Hundsdörfer	09.-10.2004	H. e. 'grentzenbergi'	D6	FR839497		129.17	169.23	194.27	194.27	225	225	214.16	233.94	211.2	211.2	271.2	285.38	304.78	304.78	235.14	235.14	432.8	432.8	143.4	143.4	?	?	225.64	225.64
		Sicily (*SIC, n=24)	37.62	13.78
1817	AN_13	Italy, Sicilia, Casa Pantanoscuro	37.99	14.47	A.K. Hundsdörfer	09.-10.2004	H. e. 'grentzenbergi'	D5	FR839498		129.14	129.14	194.05	194.05	224.55	254.79	193.63	200	211.02	211.02	271.18	285.37	304.61	306.52	234.93	234.93	429.95	429.95	128.56	128.56	362.01	362.01	225.73	225.73
5997	AN_14	Italy, Sicilia, Ponte Agostinello	37.82	13.8	A.K. Hundsdörfer	09.-10.2004	H. e. 'grentzenbergi'	D5	FR839499		131.31	131.31	194.02	194.02	255.07	255.07	183.04	199.52	211	211	271.35	285.44	305	305	234.77	244.33	433.19	433.19	139.44	146.64	341.07	341.07	222.03	222.03
1833	AN_16_1	Italy, Sicilia, Montemaggiore Belsito	37.83	13.79	A.K. Hundsdörfer	09.-10.2004	H. e. 'grentzenbergi'	D5	FR839502		129.17	137	194.01	194.01	225	225	213.84	213.84	210.81	210.81	271.44	285.33	295.83	304.7	235.14	235.14	410.35	410.35	139	139	?	?	221.63	225.74
7586	COR_01	Italy, Sicilia, Corleone	37.87	13.3	M.B. Mende & F. Marrone	2010-05-06	H. e. 'grentzenbergi'	C3	LT595289		129	135	193.95	193.95	254.99	254.99	200	200	210.93	210.93	271.33	285.22	295.76	305	234.86	244.35	433.13	433.13	129.18	139	361.98	361.98	221.55	225.7
5998	AN_15_1	Italy, Sicilia, Sferracavallo, Capo Gallo	38.2	13.3	A.K. Hundsdörfer	09.-10.2004	H. e. 'grentzenbergi'	D3	FR839500		129	129	194.06	194.06	225	225	222.42	222.42	210.96	210.96	271.47	271.47	305	305	234.53	234.53	432.95	432.95	139	139	382.84	382.84	219.68	227.99
2379	Si_15_6	Italy, Sicilia, Sferracavallo, Capo Gallo	38.2	13.3	A.K. Hundsdörfer	09.-10.2004	H. e. 'grentzenbergi'	D3	FR839501		129.04	129.04	194.01	194.01	225	225	211.6	222.19	211.01	222.88	271	285.36	302.61	304.57	235	235	432.21	433.24	129.2	138.92	382.75	382.75	?	?
5894		Italy, Sicilia, Sferracavallo	38.22	13.29	F. Marrone	.06.2009	H. e. 'grentzenbergi'	D6	LT595290		129.3	133	194.03	194.03	225	225	183.02	201.56	210.84	222.65	271.31	271.31	304.57	304.57	234.87	234.87	432.07	432.07	143.25	143.25	358.49	416.18	223.8	223.8
5897		Italy, Sicilia, Sferracavallo	38.22	13.29	F. Marrone	.06.2009	H. e. 'grentzenbergi'	D6	LT595291		129.11	129.11	194	194	225	225	183.01	201.51	210.84	210.84	271.23	285.34	304.64	304.64	244.41	244.41	432.23	432.23	129.34	129.34	358.41	416.18	223.73	223.73
7587	SFE_01a	Italy, Sicilia, Sferracavallo	38.21	13.29	M.B. Mende & F. Marrone	2010-05-13	H. e. 'grentzenbergi'	D6	LT595292		131.48	133	194.2	194.2	225	225	187	201.64	210.89	210.89	271	271	295.75	304.52	235.08	235.08	429.86	433.19	132.24	146.56	382.86	382.86	221.53	221.53
7588	SFE_02a	Italy, Sicilia, Sferracavallo	38.21	13.29	M.B. Mende & F. Marrone	2010-05-13	H. e. 'grentzenbergi'	C3	LT595293		129	129	194	194	225	254.86	201.66	222.45	210.88	210.88	271.24	271.24	304.53	304.53	235.02	244.39	433.13	433.13	139	139	?	?	221.62	227.84
7589	SFE_02b	Italy, Sicilia, Sferracavallo	38.21	13.29	M.B. Mende & F. Marrone	2010-05-13	H. e. 'grentzenbergi'	D6	LT595294		129.19	154.52	193.91	193.91	254.7	254.7	203.83	222	210.94	222.77	271.25	285.25	305	305	234.96	244.43	429.01	429.01	138.82	138.82	354.85	371.01	?	?
5618	Fede11	Italy, Sicilia, Sferracavallo	38.22	13.29	F. Marrone	.06.2011	H. e. 'grentzenbergi'	D5	LT595295		129.2	135	194.18	194.18	224.7	224.7	176.59	176.59	210.93	210.93	271	271	222.45	222.45	234.93	234.93	433.46	433.46	138.9	138.9	341.3	341.3	225.96	225.96
2390	AN_17_1	Italy, Sicilia, Custonaci	38.09	12.69	A.K. Hundsdörfer	09.-10.2004	H. e. 'grentzenbergi'	D17	FR839503		129.11	169.27	194.05	194.05	245.74	245.74	201.58	228.52	211.25	211.25	285.35	285.35	302.7	304.6	235.24	244	433.18	490	128.52	132.46	341.15	358	221.71	221.71
2370	AN_18	Italy, Sicilia, Castelluzzo	38.12	12.73	A.K. Hundsdörfer	09.-10.2004	H. e. 'grentzenbergi'	D6	FR839504		129.21	131	194.03	194.03	225	225	175	183.26	211.25	211.25	271.44	285.31	304.65	304.65	235.19	244.31	433.31	433.31	139.17	151	358.39	362.09	221.74	221.74
5999	AN_19c	Italy, Sicilia, Lido Manfria	37.09	14.17	A.K. Hundsdörfer	09.-10.2004	H. e. 'grentzenbergi'	D5	FR839505		131.2	131.2	194.08	194.08	224.54	224.54	227.87	227.87	211.12	211.12	271	285	222.38	304.5	235.04	244.27	433.19	433.19	128.64	138.96	382.71	382.71	221.94	226.08
1166	AN_20_2	Italy, Sicilia, Gela	37.04	14.3	A.K. Hundsdörfer	09.-10.2004	H. e. 'grentzenbergi'	D5	FR839506		129	135	194.04	194.04	224.57	224.57	224.43	224.43	211.15	211.15	271.24	285.18	302.62	304.6	234.86	244.44	433.16	490	147.43	147.43	409.24	409.24	220	220
1828	AN_20_4	Italy, Sicilia, Gela	37.04	14.3	A.K. Hundsdörfer	09.-10.2004	H. e. 'grentzenbergi'	D6	FR839507		127.1	135.29	194.01	194.01	225	225	204	267.38	211.01	211.01	271	285.36	296	296	234.92	244	433.38	490	138.76	138.76	357.89	383	225.81	225.81
2388	AN_20b	Italy, Sicilia, Gela	37.04	14.3	A.K. Hundsdörfer	09.-10.2004	H. e. 'grentzenbergi'	D6	FR839508		127.45	135	194.02	194.02	225	225	203.62	222.44	210.89	210.89	271	285.39	296	296	234.94	244	433.12	433.12	139.49	147.05	383	488.54	?	?
2371	AN_21a	Italy, Sicilia, Paterno	37.6	14.81	A.K. Hundsdörfer	09.-10.2004	H. e. 'grentzenbergi'	D5	FR839509	n/a
1841	AN_22	Italy, Sicilia, Biancavilla	37.65	14.87	A.K. Hundsdörfer	09.-10.2004	H. e. 'grentzenbergi'	D11	FR839510		129.28	129.28	193.93	193.93	225	225	199.5	230.85	210.51	210.51	271.44	271.44	222.37	304.66	234.73	234.73	430.01	430.01	129	139.33	358.38	358.38	221.64	221.64
2366	AN_23	Italy, Sicilia, Ragalna	37.65	14.97	A.K. Hundsdörfer	09.-10.2004	H. e. 'grentzenbergi'	D5	FR839511		133.27	133.27	194.32	194.32	225	225	200	200	211	211	271	271	304.61	304.61	234.53	234.53	433.37	433.37	132.43	146.61	382.68	382.68	221.63	225.8
4794	Si_239	Italy, Sicilia, Zafferana	37.68	15.1	M. Geck	Autumn2002	H. e. 'grentzenbergi'	D18	FR839524		131	154.6	194.08	194.08	255.02	255.02	183.11	237.06	210.98	210.98	271.36	271.36	304.55	304.55	234.95	244.41	433.21	440.29	134.9	134.9	358.2	360	221.62	221.62
7562		Italy, Sicilia, Siracusa, Capo Murro di Porco	37	15.33	A. Corso	.06.2010	H. e. 'grentzenbergi'	D19	LT595296		135	137	194.03	195.97	255.14	255.14	203.77	203.77	211.37	211.37	271	285	305	305	234.83	234.83	430.13	433.42	139	143	360.08	383.09	221.74	221.74
1160	US_4	Italy, Sicilia, Ustica	38.72	13.22	A. Sicilia via F. Marrone	2004	H. e. 'grentzenbergi'	D20	FR839525		127.3	139.4	194.03	194.03	250.98	254.98	193.95	228.85	211.05	222.73	271.04	271.04	302.71	304.61	234.84	244.44	433.36	433.36	128.76	139.23	360	360	222	222
		Pantelleria (*PAN, n=41)	36.79	11.99
7654	PAN 0a	Italy, Sicilia, Pantelleria, Rukia, airport	36.81	11.97	A. Corso	2010-05-06	H. e. 'grentzenbergi'	D21	LT595297		129.25	156.77	194.06	194.06	225	255.14	199.67	222	211.07	211.07	271.44	271.44	222.4	295.92	234.87	244.42	433.17	433.17	134.97	134.97	397.89	397.89	?	?
7656	PAN 0c	Italy, Sicilia, Pantelleria, Rukia, airport	36.81	11.97	A. Corso	2010-05-06	H. e. 'grentzenbergi'	D5	LT595298		131.49	156.74	194.26	194.26	224.52	224.52	201.72	201.72	210.97	210.97	271.36	271.36	295.91	304.61	234.8	234.8	?	?	135	140.91	341.14	341.14	221.65	221.65
7657	PAN 0d	Italy, Sicilia, Pantelleria, Rukia, airport	36.81	11.97	A. Corso	2010-05-06	H. e. 'grentzenbergi'	D6	LT595299		129.23	131	193.87	193.87	224.72	255.11	178.78	240.25	211.02	211.02	271.09	271.09	303	305	234.66	244.22	433.18	440.08	139.27	146.61	341.15	341.15	?	?
7658	PAN 0e	Italy, Sicilia, Pantelleria, Rukia, airport	36.81	11.97	A. Corso	2010-05-06	H. e. 'grentzenbergi'	D21	LT595300		129.21	131.49	194.02	194.02	224.53	255.11	222	246.68	211.01	211.01	271	271	295.8	304.5	234.95	234.95	433.17	433.17	132.47	132.47	358	358	221.88	221.88
7590	PAN 01_1a	Italy, Sicilia, Pantelleria, Rukia, airport	36.81	11.97	M.B. Mende & A. Corso	2010-05-07	H. e. 'grentzenbergi'	D21	LT595301		129.16	156.59	194.03	194.03	225	225	201.68	244.68	211.11	211.11	271.41	271.41	295.79	302.5	234.56	234.56	?	?	138.9	138.9	?	?	?	?
7591	PAN 01_1b	Italy, Sicilia, Pantelleria, Rukia, airport	36.81	11.97	M.B. Mende & A. Corso	2010-05-07	H. e. 'grentzenbergi'	D21	LT595302		133.27	156.6	194.09	194.09	225	225	201.74	240.25	210.93	210.93	271.33	271.33	222.43	295.86	235.15	235.15	433.06	433.06	138.91	138.91	?	?	?	?
7592	PAN 01_2a	Italy, Sicilia, Pantelleria, Rukia, airport	36.81	11.97	M.B. Mende & A. Corso	2010-05-07	H. e. 'grentzenbergi'	D5	LT595303		156.7	156.7	194.07	194.07	225	225	244.59	244.59	211.08	211.08	271.29	271.29	222.35	295.88	234.81	244.47	432.76	432.76	139.23	139.23	?	?	219.68	221.7
7594	PAN 01_3a	Italy, Sicilia, Pantelleria, Rukia, airport	36.81	11.97	M.B. Mende & A. Corso	2010-05-07	H. e. 'grentzenbergi'	D5	LT595304		129.23	131	194.06	194.06	254.98	254.98	201.69	244.59	211.14	211.14	271.43	285.3	295.77	307	234.81	244.47	433.09	433.09	139.23	139.23	358.4	358.4	225.86	225.86
7596	PAN 01_4	Italy, Sicilia, Pantelleria, Rukia, airport	36.81	11.97	M.B. Mende & A. Corso	2010-05-07	H. e. 'grentzenbergi'	D5	LT595305		129.28	129.28	194.23	194.23	225	254.82	244.6	244.6	211.12	211.12	271.39	285.24	222	306.52	234.64	244	433.15	433.15	139.16	146.58	?	?	225.79	225.79
7597	PAN 02_1a	Italy, Sicilia, Pantelleria, Scauri	36.78	11.98	M.B. Mende & A. Corso	2010-05-07	H. e. 'grentzenbergi'	D21	LT595306		129.19	133.47	194.06	194.06	225	225	201.74	222.38	211.07	211.07	271.2	271.2	222.36	304.53	234.88	244	?	?	139	139	?	?	221.7	221.7
7601	PAN 02_2	Italy, Sicilia, Pantelleria, Scauri	36.78	11.97	M.B. Mende & A. Corso	2010-05-07	H. e. 'grentzenbergi'	D22	LT595307		129.14	156.7	194.12	194.12	224.55	254.99	199.58	236.14	211.06	211.06	271.14	285.26	295.85	304.61	234.93	244	433.19	433.19	132.28	132.28	362.11	362.11	221.71	221.71
7602	PAN 03_1a	Italy, Sicilia, Pantelleria, Siba-Roncone	36.79	11.98	M.B. Mende & A. Corso	2010-05-07	H. e. 'grentzenbergi'	D5	LT595308		129.2	129.2	193.85	193.85	225	254.97	236.08	244.56	211.17	211.17	271.32	271.32	289.23	304.55	244	246	433.07	433.07	138.99	138.99	?	?	229.91	229.91
7605	PAN 04_1	Italy, Sicilia, Pantelleria, Lago Speccio di Venere	36.81	11.99	M.B. Mende & A. Corso	2010-05-07	H. e. 'grentzenbergi'	D6	LT595309		129.15	156.71	?	?	?	?	199.58	199.58	211.01	211.01	271.41	271.41	295.85	295.85	244	244	433.18	433.18	132.28	138.9	?	?	219.58	219.58
7607	PAN 05_1b	Italy, Sicilia, Pantelleria, San Vito, airport	36.81	11.96	M.B. Mende & A. Corso	2010-05-07	H. e. 'grentzenbergi'	D21	LT595310		129.24	133.34	194.09	194.09	225	254.93	240.34	240.34	211.11	211.11	271	271	295.82	295.82	244	244	?	?	139.23	139.23	358.24	358.24	219.58	219.58
7608	PAN 05_1c	Italy, Sicilia, Pantelleria, San Vito, airport	36.81	11.96	M.B. Mende & A. Corso	2010-05-07	H. e. 'grentzenbergi'	D5	LT595311		129.18	133.44	194.15	194.15	224.56	255.02	200	236.13	211.35	211.35	271.46	271.46	222.38	295.82	234.95	244	?	?	139.15	146.61	?	?	221.62	221.62
7609	PAN 05_2	Italy, Sicilia, Pantelleria, San Vito, airport	36.81	11.97	M.B. Mende & A. Corso	2010-05-07	H. e. 'grentzenbergi'	D5	LT595312		127.19	129.2	194	194	225	225	199.67	236.13	211.02	211.02	271.25	285.3	222.38	302.62	234.79	244.38	432.74	432.74	139.16	139.16	397.81	397.81	?	?
7610	PAN 06_1a	Italy, Sicilia, Pantelleria, Cala Cinque Denti	36.82	12	M.B. Mende & A. Corso	2010-05-08	H. e. 'grentzenbergi'	D23	LT595313		133.46	133.46	194.08	194.08	225	254.86	199.58	244.6	211.26	211.26	271.28	271.28	295.8	304.58	244	246.46	?	?	138.91	138.91	?	?	221.69	225.78
7613	PAN 06_2a	Italy, Sicilia, Pantelleria, Cala Cinque Denti	36.82	12	M.B. Mende & A. Corso	2010-05-08	H. e. 'grentzenbergi'	D21	LT595314		129.2	133.33	194.05	194.05	225	225	201.73	244.56	211.02	211.02	271.4	271.4	295.77	302.62	234.7	234.7	?	?	139.41	139.41	?	?	221.7	221.7
7615	PAN 07_1	Italy, Sicilia, Pantelleria, Punta Spadillo	36.82	12.01	M.B. Mende & A. Corso	2010-05-09	H. e. 'grentzenbergi'	D5	LT595315		156.64	162.98	194.07	194.07	225	225	187.03	201.74	211.15	211.15	271.36	285.33	222.36	307	235.05	244.43	433.02	433.02	128.56	128.56	358.49	358.49	?	?
7616	PAN 08_1a	Italy, Sicilia, Pantelleria, P. del Curtiglio	36.76	12.05	M.B. Mende & A. Corso	2010-05-09	H. e. 'grentzenbergi'	D5	LT595316		129.18	129.18	194.03	194.03	254.86	254.86	201.77	236.12	211.13	211.13	271.28	271.28	295.83	304.61	235.02	244	433.15	433.15	138.89	138.89	?	?	221.63	221.63
7619	PAN 08_2a	Italy, Sicilia, Pantelleria, P. del Curtiglio	36.76	12.05	M.B. Mende & A. Corso	2010-05-09	H. e. 'grentzenbergi'	D24	LT595317		129.12	156.71	194.06	194.06	225	225	244.6	244.6	210.99	210.99	271.44	285.36	304.61	304.61	244	246	433.13	433.13	138.89	138.89	?	?	221.7	221.7
7623	PAN 09_1b	Italy, Sicilia, Pantelleria, Scauri, Punta di Nica	36.76	11.98	M.B. Mende & A. Corso	2010-05-09	H. e. 'grentzenbergi'	D21	LT595318		154.52	156.61	194.03	194.03	225	254.9	244.55	244.55	211.13	211.13	271.27	271.27	304.53	304.53	235.03	246.49	?	?	138.9	138.9	?	?	225.82	225.82
7624	PAN 09_2a	Italy, Sicilia, Pantelleria, Scauri, Punta di Nica	36.76	11.98	M.B. Mende & A. Corso	2010-05-09	H. e. 'grentzenbergi'	D5	LT595319		129.24	129.24	194.1	194.1	224.51	224.51	199.66	201.75	211.03	211.03	271	285.3	295.75	302.54	234.75	234.75	432.82	432.82	139.06	139.06	397.81	397.81	?	?
7627	PAN 10_1a	Italy, Sicilia, Pantelleria, Scauri, Piana di Monastero	36.77	11.98	M.B. Mende & A. Corso	2010-05-09	H. e. 'grentzenbergi'	D5	LT595320		129.17	129.17	194.06	194.06	254.79	254.79	199.75	199.75	211.03	211.03	271	271	304.53	304.53	235.19	244	433.06	433.06	139.16	139.16	?	?	219.59	219.59
7628	PAN 10_1b	Italy, Sicilia, Pantelleria, Scauri, Piana di Monastero	36.77	11.98	M.B. Mende & A. Corso	2010-05-09	H. e. 'grentzenbergi'	D5	LT595321		129.17	156.72	194	194	225	225	236.2	244.6	211.08	211.08	271.27	271.27	222.42	304.55	244.39	246.29	433.02	433.02	129	138.91	?	?	221.67	221.67
7630	PAN 10_2a	Italy, Sicilia, Pantelleria, Scauri, Piana di Monastero	36.77	11.98	M.B. Mende & A. Corso	2010-05-09	H. e. 'grentzenbergi'	D5	LT595322		129.2	133	194.06	194.06	224.54	255.07	201.74	244.55	210.99	210.99	271.19	271.19	222.41	222.41	244.27	244.27	433.05	433.05	138.9	146.58	358.34	358.34	225.81	225.81
7631	PAN 10_2b	Italy, Sicilia, Pantelleria, Scauri, Piana di Monastero	36.77	11.98	M.B. Mende & A. Corso	2010-05-09	H. e. 'grentzenbergi'	D21	LT595323		129.21	129.21	194.07	194.07	225	225	178.92	201.75	211.13	211.13	271.24	271.24	222.41	305	244.19	244.19	433.19	440.08	138.83	138.83	?	?	219.58	229.9
7632	PAN 10_3a	Italy, Sicilia, Pantelleria, Scauri, Piana di Monastero	36.77	11.98	M.B. Mende & A. Corso	2010-05-09	H. e. 'grentzenbergi'	D5	LT595324		129.17	156.63	194.08	194.08	224.74	255.11	236.18	244.6	211.25	211.25	271.32	271.32	222.34	295.74	244.39	244.39	433.05	433.05	139.16	139.16	?	?	225.8	225.8
7633	PAN 10_3b	Italy, Sicilia, Pantelleria, Scauri, Piana di Monastero	36.77	11.98	M.B. Mende & A. Corso	2010-05-09	H. e. 'grentzenbergi'	D6	LT595325		133.35	158.78	194.1	194.1	224.59	255.06	201.76	236.13	211.12	211.12	271.25	285.3	295.77	304.5	234.82	244.43	433.06	490.27	138.89	146.6	?	?	221.72	221.72
7635	PAN 12_1a	Italy, Sicilia, Pantelleria, Buccaram di Sopra	36.8	11.97	M.B. Mende & A. Corso	2010-05-10	H. e. 'grentzenbergi'	D5	LT595326		133.36	156.66	194.09	194.09	224.79	255.22	199.59	201.72	211.04	211.04	271.34	271.34	295.71	304.5	234.84	234.84	433.03	433.03	138.92	138.92	?	?	225.7	225.7
7637	PAN 12_1c	Italy, Sicilia, Pantelleria, Buccaram di Sopra	36.8	11.97	M.B. Mende & A. Corso	2010-05-10	H. e. 'grentzenbergi'	D21	LT595327		129.09	129.09	194.01	194.01	224.6	254.98	178.8	199.57	210.52	210.52	271.44	271.44	304.68	304.68	234.87	244.42	?	?	139.32	139.32	?	?	222	222
7638	PAN 14_1a	Italy, Sicilia, Pantelleria, Kamma	36.79	12.02	M.B. Mende & A. Corso	2010-05-11	H. e. 'grentzenbergi'	D21	LT595328		127.27	129.18	194.29	194.29	225	225	178.57	186.74	211.22	211.22	271	271	222.4	222.4	244.38	244.38	?	?	146.6	146.6	?	?	225.82	225.82
7641	PAN 14_2a	Italy, Sicilia, Pantelleria, Kamma	36.79	12.02	M.B. Mende & A. Corso	2010-05-11	H. e. 'grentzenbergi'	D25	LT595329		127.18	129.18	194.37	194.37	225	254.94	178.82	245	211.32	211.32	271	271	222.4	305	234.8	244.42	433.3	433.3	129	146.6	341.31	341.31	221.76	225.86
7642	PAN 14_2b	Italy, Sicilia, Pantelleria, Kamma	36.79	12.02	M.B. Mende & A. Corso	2010-05-11	H. e. 'grentzenbergi'	D21	LT595330		127.22	129.19	194.09	194.09	225	254.85	244.52	244.52	211.2	211.2	271	271	304.61	304.61	234.85	234.85	?	?	139.34	139.34	341.23	341.23	225.87	225.87
7645	PAN 14_3a	Italy, Sicilia, Pantelleria, Kamma	36.79	12.02	M.B. Mende & A. Corso	2010-05-11	H. e. 'grentzenbergi'	D5	LT595331		129.2	133.35	194.24	194.24	224.55	254.94	236.05	240.25	210.96	210.96	271.38	271.38	295.84	302.63	234.86	234.86	?	?	139.33	139.33	360.16	360.16	221.67	225.84
7646	PAN 15_1a	Italy, Sicilia, Pantelleria, Kamma	36.8	12.03	M.B. Mende & A. Corso	2010-05-11	H. e. 'grentzenbergi'	D21	LT595332		123.12	129.49	194.05	194.05	225	225	201.76	236.19	210.99	210.99	271.37	271.37	302.54	306.54	234.73	234.73	432.9	440.07	139	139	341.22	341.22	221.62	225.64
7650	PAN 16_1b	Italy, Sicilia, Pantelleria, Madonna delle Grazie	36.8	11.96	M.B. Mende & A. Corso	2010-05-11	H. e. 'grentzenbergi'	A33	LT595333		129.22	129.22	194.07	194.07	225	225	199.67	244.68	211.29	211.29	271.44	271.44	295.89	304.65	234.9	246.45	433.18	433.18	139.24	139.24	?	?	221.74	225.87
7651	PAN 16_1c	Italy, Sicilia, Pantelleria, Madonna delle Grazie	36.8	11.96	M.B. Mende & A. Corso	2010-05-11	H. e. 'grentzenbergi'	A33	LT595334		129.24	131.49	194.09	194.09	224.78	224.78	244.65	244.65	210.98	210.98	271.36	271.36	222.38	295.9	234.9	234.9	433.46	433.46	129.49	139	?	?	225.87	225.87
7652	PAN 17_1	Italy, Sicilia, Pantelleria, Cala Levante	36.84	11.95	M.B. Mende & A. Corso	2010-05-12	H. e. 'grentzenbergi'	H1	LT595335		127.41	140.92	194.25	194.25	255.11	255.11	174.54	201.8	211.06	211.06	271.48	271.48	302.73	304.63	234.85	234.85	433.08	?	148.8	148.8	358.21	358.21	221.74	221.74
7653	PAN 18_1a	Italy, Sicilia, Pantelleria, Tracino	36.8	12.04	M.B. Mende & A. Corso	2010-05-12	H. e. 'grentzenbergi'	D6	LT595336		129.3	131	194.09	194.09	224.75	224.75	201.82	201.82	211.22	211.22	271.48	271.48	304.61	304.61	244.42	246.36	433.16	503.2	139.17	146.6	?	?	?	?
7606	PAN 19	Italy, Sicilia, Pantelleria, Bugeber	36.81	11.99	A. Corso	2010	H. e. 'grentzenbergi'	D26	LT595337		129	129	?	?	254.76	254.76	199.68	201.76	211.3	211.3	271	271	305	307.49	234.7	234.7	?	?	139	139	341.38	341.38	225.93	225.93
		Lampedusa (*LAM, n=3)
7545	Corso_007	Italy, Sicilia, Lampedusa, Albero Sole	35.52	12.53	A. Corso	.05.2009	H. e. 'grentzenbergi'		n/a		131	131	?	?	224.6	224.6	193.87	226.59	211.38	211.38	271	285.48	296	303	234.78	244.38	?	?	128.5	138.94	?	?	?	?
9480		Italy, Sicilia, Lampedusa	35.52	12.57	A. Corso	.11.2011	H. e. 'grentzenbergi'	D21	LT595338		129.13	129.13	194.12	194.12	255.03	255.03	182.76	223.84	211.24	211.24	271	271	296	296	244.47	244.47	440.07	440.07	?	?	358.45	358.45	221.91	221.91
9481		Italy, Sicilia, Lampedusa	35.52	12.57	A. Corso	.11.2011	H. e. 'grentzenbergi'	B1	LT595339		129.33	131.46	194.01	194.01	224.68	255.02	182.81	225.6	211.1	211.1	271	271	296	303	234.85	244.47	433.18	440.15	?	?	355.03	355.03	221.74	221.74
		Malta (*MAL, n=29)	35.88	14.44
3215	M1	Malta, Gharghur	35.93	14.45	A.K. Hundsdörfer	.10.2007	H. sammuti	A33	FR839598		122.22	129.03	194.15	194.15	255.02	255.02	193.88	226.77	211.05	211.05	271.44	271.44	296.03	304.8	235.1	244.48	433.41	433.41	139	147	358.38	358.38	221.63	221.63
3214	M2	Malta, Mellieha, Ramla Bay	35.98	14.35	A.K. Hundsdörfer	.10.2007	H. sammuti	A33	FR839599		129.22	129.22	194.09	194.09	254.98	254.98	191	193.84	211.23	211.23	271.36	271.36	302.55	304.67	234.95	244.47	433.31	433.31	138.88	138.88	366.83	366.83	221.66	221.66
3194	M3	Malta, White Tower	35.99	14.36	A.K. Hundsdörfer	.10.2007	H. sammuti	C4	FR839600		129.35	129.35	194.05	194.05	254.99	254.99	193.78	199.57	211.4	222.79	259.21	271.42	295.84	302.68	234.66	244	433.33	433.33	138.88	143.08	354.89	354.89	223.84	223.84
3190	M5	Malta, Mellieha, Fort Campbell	35.96	14.39	A.K. Hundsdörfer	.10.2007	H. sammuti	C3	FR839601		131.33	135.45	194.08	194.08	255.02	255.02	193.77	240.43	211.1	211.1	271	285.37	222.4	295.9	235.06	244.4	433.32	433.32	138.97	138.97	354.89	354.89	221.71	221.71
3130	M6	Malta, Mellieha	35.95	14.37	A.K. Hundsdörfer	.10.2007	H. sammuti	C3	FR839602		129.39	129.39	194.17	194.17	254.98	254.98	193.87	193.87	211.39	222.8	285.44	285.44	295.94	304.75	234.71	234.71	430.14	433.38	139.04	139.04	358.46	358.46	221.82	221.82
3347	M7	Malta, Pembroke	35.93	14.49	A.K. Hundsdörfer	.10.2007	H. sammuti	A85	FR839604		123.39	129.49	193.95	193.95	255.02	255.02	193.83	240.49	211.09	211.09	271	285.43	295.97	304.7	234.69	244.48	433.35	433.35	139.07	139.07	358.44	358.44	221.73	221.73
3216	M7	Malta, Pembroke	35.93	14.49	A.K. Hundsdörfer	.10.2007	H. sammuti	B4	FR839603		129.16	129.16	194.06	194.06	255.02	255.02	193.87	203.85	211.34	211.34	271.36	285.33	295.9	304.57	234.91	244.4	433.19	433.19	145.04	145.04	358.41	358.41	?	?
3349		Malta, Pembroke	35.93	14.49	A. Catania	2007-04-15	H. t. deserticola	B1	FN386601		131	131	192.32	194.09	255.12	255.12	197.5	199.66	211.4	211.4	271.27	285.4	295.94	304.76	235.09	244	433.21	433.21	139.05	139.05	358.49	411.74	225.89	225.89
3213	M8	Malta, Qrendi	35.83	14.42	A.K. Hundsdörfer	.10.2007	H. sammuti	A33	FR839605		129.18	135.36	194.06	194.06	254.99	254.99	191	225.67	211.35	222.68	271.37	285.32	295.84	304.65	235.04	244.4	433.32	433.32	138.97	146.6	341.12	354.95	?	?
5901	M9	Malta, Siggiewi	35.83	14.44	A.K. Hundsdörfer	.10.2007	H. sammuti	C3	FR839606		129.09	131.09	194.12	194.12	224.57	254.98	193.73	240.32	211.28	211.28	271.46	285.38	303	304.53	235.33	235.33	433.2	433.2	138.71	138.71	362.1	362.1	221.78	221.78
3387	M10a	Malta, Zurrieq	35.83	14.46	A.K. Hundsdörfer	.10.2007	H. sammuti	A33	FR839607		129.24	137	194.11	194.11	255.06	255.06	193.99	238.34	211.1	211.1	271.41	285.38	304.6	304.6	244	244	433.17	433.17	138.89	138.89	366.8	366.8	221.72	221.72
3212	M11a	Malta, Birzebbuga	35.81	14.52	A.K. Hundsdörfer	.10.2007	H. sammuti	A33	FR839608		129.23	131.28	194.04	194.04	224.8	255.3	203.79	240.34	211.29	211.29	271	285.16	304.71	304.71	234.71	234.71	433.2	433.2	138.89	138.89	354.95	354.95	221.64	221.64
5899	M12d	Malta, Marsaxlokk	35.84	14.56	A.K. Hundsdörfer	.10.2007	H. sammuti	B4	FR839609		131.25	135.46	194.16	194.16	254.9	254.9	193.95	226.51	210.9	210.9	271.46	285.44	295.79	304.58	234.74	244	433.16	433.16	139.03	139.03	358	358	?	?
3117	M13	Malta, Rabat	35.88	14.37	A.K. Hundsdörfer	.10.2007	H. sammuti	A33	FR839610		129.38	131.45	194.02	194.02	255.03	255.03	193.99	240.34	211.33	211.33	271	285.3	304.73	304.73	234.89	244.4	490	490	129.43	129.43	?	?	?	?
4337	0013.	Malta, Rabat	35.88	14.37	P. Sammut	2000	H. sammuti	A33	AJ749503		129.28	131.37	193.99	193.99	224.89	224.89	227.51	227.51	211.03	211.03	271	271	304.64	304.64	234.86	234.86	433.14	433.14	138.91	138.91	358	358	?	?
4342	0051.	Malta, Rabat	35.88	14.37	P. Sammut	2000	H. sammuti	A33	AJ749504		129.17	131.23	194.02	194.02	255.02	255.02	191.49	226.86	211.24	211.24	271.47	285.47	302.6	304.58	234.64	234.64	433.14	433.14	138.88	138.88	358.41	358.41	?	?
4343	0052.	Malta, Rabat	35.88	14.37	P. Sammut	2000	H. sammuti	C3	AJ749460		131.26	137	194.23	194.23	224.64	224.64	191	238.43	211.33	211.33	271	285	295.85	304.66	234.89	244.48	433.25	433.25	139.19	139.19	358	358	230.09	230.09
4344	0053.	Malta, Rabat	35.88	14.37	P. Sammut	2000	H. sammuti	C3	AJ749505		129.19	135.37	194.11	194.11	254.94	254.94	203.8	242.47	211.03	211.03	271	285.38	295.79	302.62	235.07	244	433.28	490	138.97	138.97	358.48	358.48	229.95	229.95
4346	0054.	Malta, Rabat	35.88	14.37	P. Sammut	2000	H. sammuti	C3	AJ749461		129.29	135.41	193.99	193.99	255.1	255.1	203.87	242.47	211.11	211.11	271	285.4	302.65	304.58	235.16	235.16	433.43	490	138.98	138.98	358.4	358.4	230.02	230.02
4345	0055.	Malta, Rabat	35.88	14.37	P. Sammut	2000	H. sammuti	A86	AJ749462		129.18	131.33	194.09	194.09	255.02	255.02	191.44	238.42	211.02	211.02	271.42	285.38	304.57	304.57	234.75	234.75	433.18	433.18	138.88	138.88	358.4	358.4	229.99	229.99
4347	0065.	Malta, Rabat	35.88	14.37	P. Sammut	2000	H. sammuti	A33	AJ749463		129.23	131.28	194.05	194.05	255.06	255.06	225.64	238.34	210.96	210.96	271.38	285.3	302.57	304.58	234.99	234.99	433.24	433.24	138.89	138.89	358.4	358.4	229.98	229.98
3133	M14	Malta, Dingli Cliffs	35.85	14.4	A.K. Hundsdörfer	.10.2007	H. sammuti	C3	FR839611		129.18	135	194.02	194.02	255.03	255.03	193.86	193.86	211.35	222.77	271.38	271.38	302.65	302.65	235.21	235.21	433.31	433.31	139.06	139.06	354.91	409.31	221.8	221.8
3348		Malta, Dingli Cliffs	35.85	14.4	A. Catania	2007-04-23	H. t. deserticola	B5	FN386600		129.24	131.3	192.18	192.18	255.03	255.03	203.76	208.03	211.33	222.8	271	271	295.9	304.64	234.83	234.83	433.39	433.39	146.64	146.64	362.23	362.23	221.66	221.66
3310	M17	Gozo, Xewkija	36.02	14.26	A.K. Hundsdörfer	.10.2007	H. sammuti	A33	FR839612		131.49	135.36	194.05	194.05	255.11	255.11	240.35	240.35	211.42	211.42	271.46	285.4	222.17	302.61	234.9	234.9	433.32	433.32	138.88	144.95	358.47	358.47	221.72	221.72
3298	M18	Malta, Mellieha	35.98	14.34	A.K. Hundsdörfer	.10.2007	H. sammuti	A85	FR839613		131	135.38	194.09	194.09	255.02	255.02	193.84	193.84	211.28	211.28	271.35	271.35	302.7	302.7	235.19	235.19	433.4	490	138.89	138.89	358.4	358.4	223.83	223.83
4722	M19a	Malta, Mgarr	35.9	14.34	A.K. Hundsdörfer	.10.2007	H. sammuti	C3	FR839614		129.19	131.3	194.05	194.05	255.06	255.06	238.36	238.36	211.16	211.16	271.49	285.38	304.58	304.58	234.85	244	433.43	433.43	138.9	138.9	354.89	354.89	?	?
3338	M20a	Malta, Mgarr	35.9	14.34	A.K. Hundsdörfer	.10.2007	H. sammuti	A85	FR839615		129.18	135.36	194.15	194.15	255.06	255.06	203.81	226.8	211.16	211.16	271	285.34	302.69	304.66	235.02	235.02	433.29	433.29	138.88	138.88	341.21	354.87	221.8	221.8
8990	MAL_1	Malta	35.88	14.45	A. Corso	2010	H. sammuti	A33	LT595340		131.48	135	?	?	224.54	254.94	191	226.89	211.38	211.38	271	285.44	305	305	234.88	244.33	433.42	433.42	138.94	138.94	360.15	360.15	221.64	221.64
8991	MAL_2	Malta	35.88	14.45	A. Corso	2010	H. sammuti	A33	LT595341		129.29	135	?	?	254.87	254.87	226.61	226.61	211.21	211.21	271	271	296	303	234.8	244.41	433.38	433.38	128.55	138.94	358	358	?	?
		Northern Tunisia (*TUN, n=22)	37.04	9.05
1839	AN_26_1	Tunisia, Bizerta, Ghesala	37.08	9.48	A.K. Hundsdörfer	09.-10.2004	H. t. mauretanica	D1	LT595342		131.49	131.49	194.1	194.1	224.5	224.5	222.48	230.94	211.43	211.43	285.48	285.48	296	296	244.49	244.49	?	?	138.95	138.95	341.44	341.44	224.36	224.36
1822	AN_26_2	Tunisia, Bizerta, Ghesala	37.08	9.48	A.K. Hundsdörfer	09.-10.2004	H. t. mauretanica	D1	LT595343		131.44	158.86	?	?	224.5	224.5	222.41	230.94	211.39	222.86	285.4	285.4	?	?	244.49	244.49	437.18	437.18	138.95	138.95	341.3	341.3	221.7	224.17
6077	AN_27_10	Tunisia, Jendouba, Tabarka	37.03	8.91	A.K. Hundsdörfer	09.-10.2004	H. t. mauretanica	B5	LT595344		129	131	194	194	225	225	183	204	211	211	271	271	305	305	235	244	429	433	141	141	341	363	224.36	224.36
1813	AN_27_6	Tunisia, Jendouba, Tabarka	37.03	8.91	A.K. Hundsdörfer	09.-10.2004	H. t. mauretanica	B5	LT595345		129	129	194	194	225	225	204	204	211	211	271	271	296	305	235	244	429	433	139	139	358	363	224.15	224.15
1814	AN_27_5	Tunisia, Jendouba, Tabarka	37.03	8.91	A.K. Hundsdörfer	09.-10.2004	H. t. mauretanica	B5	LT595346		129	129	194	194	225	225	204	204	211	211	271	271	296	305	244	244	429	433	139	139	359	363	224.19	224.19
1815	AN_27_19	Tunisia, Jendouba, Tabarka	37.03	8.91	A.K. Hundsdörfer	09.-10.2004	H. t. mauretanica	B5	LT595347		129	131	194	194	225	225	183	204	211	211	271	271	305	305	235	244	429	429	139	139	341	363	224.14	224.14
1816	AN_27_6	Tunisia, Jendouba, Tabarka	37.03	8.91	A.K. Hundsdörfer	09.-10.2004	H. t. mauretanica	H1	LT595348		129	131	194	194	225	225	183	204	211	211	271	271	296	305	235	244	433	433	129	132	364	364	227.84	227.84
1818	AN_27_4	Tunisia, Jendouba, Tabarka	37.03	8.91	A.K. Hundsdörfer	09.-10.2004	H. t. mauretanica	B5	LT595349		131	131	194	205	255	255	204	234	211	223	271	285	296	305	235	244	429	429	139	139	359	361	225.77	227.85
1823	AN_27_11	Tunisia, Jendouba, Tabarka	37.03	8.91	A.K. Hundsdörfer	09.-10.2004	H. t. mauretanica	B5	LT595350		129	131	194	194	225	225	204	204	211	211	271	271	296	305	235	244	429	433	139	139	359	363	221.69	221.69
1825	AN_27_9	Tunisia, Jendouba, Tabarka	37.03	8.91	A.K. Hundsdörfer	09.-10.2004	H. t. mauretanica	B6	LT595351		131	131	192	194	255	255	210	210	211	211	285	285	222	305	235	235	433	433	129	132	358	359	224.17	224.17
1826	AN_27_26	Tunisia, Jendouba, Tabarka	37.03	8.91	A.K. Hundsdörfer	09.-10.2004	H. t. mauretanica	B5	LT595352		129	129	194	194	225	225	204	204	211	211	271	271	296	296	244	244	429	433	139	139	341	363	221.66	221.66
1827	AN_27_24	Tunisia, Jendouba, Tabarka	37.03	8.91	A.K. Hundsdörfer	09.-10.2004	H. t. mauretanica	B5	LT595353		129	131	194	194	225	255	210	222	211	211	285	285	305	305	235	244	429	429	139	139	363	363	?	?
1829	AN_27_2	Tunisia, Jendouba, Tabarka	37.03	8.91	A.K. Hundsdörfer	09.-10.2004	H. t. mauretanica	B5	LT595354		129	129	194	194	225	225	204	204	211	211	271	271	296	305	235	244	429	429	139	139	358	363	221.67	221.67
1834	AN_27_3	Tunisia, Jendouba, Tabarka	37.03	8.91	A.K. Hundsdörfer	09.-10.2004	H. t. mauretanica	B5	LT595355		129	131	194	194	225	255	183	234	211	211	271	285	296	296	244	244	429	429	139	139	341	359	224.13	224.13
1835	AN_27_14	Tunisia, Jendouba, Tabarka	37.03	8.91	A.K. Hundsdörfer	09.-10.2004	H. t. mauretanica	B5	LT595356		129	131	194	194	225	225	204	204	211	211	271	271	305	305	235	244	429	429	139	139	341	363	221.68	224.07
1842	AN_27_8	Tunisia, Jendouba, Tabarka	37.03	8.91	A.K. Hundsdörfer	09.-10.2004	H. t. mauretanica	B6	LT595357		129	131	192	194	225	255	208	208	211	211	271	285	222	305	235	235	433	433	139	139	358	361	?	?
1845	AN_27_17	Tunisia, Jendouba, Tabarka	37.03	8.91	A.K. Hundsdörfer	09.-10.2004	H. t. mauretanica	B5	LT595358		129	131	194	194	225	225	204	204	211	211	271	271	296	296	244	244	429	429	139	139	358	363	224.22	224.22
1850	AN_27_16	Tunisia, Jendouba, Tabarka	37.03	8.91	A.K. Hundsdörfer	09.-10.2004	H. t. mauretanica	B5	LT595359		129	129	194	194	225	225	204	204	211	211	271	271	305	305	235	244	433	433	139	139	358	363	224.35	224.35
1854	AN_27_12	Tunisia, Jendouba, Tabarka	37.03	8.91	A.K. Hundsdörfer	09.-10.2004	H. t. mauretanica	B5	LT595360		129	131	194	194	225	225	183	204	211	211	271	271	296	296	244	244	429	433	139	139	341	363	?	?
1858	AN_27_13	Tunisia, Jendouba, Tabarka	37.03	8.91	A.K. Hundsdörfer	09.-10.2004	H. t. mauretanica	B5	LT595361		129	131	194	194	225	225	204	204	211	211	271	271	296	296	244	244	429	433	139	139	341	363	221.75	224.13
1862	AN_27_15	Tunisia, Jendouba, Tabarka	37.03	8.91	A.K. Hundsdörfer	09.-10.2004	H. t. mauretanica	B5	LT595362		129	129	194	194	225	225	204	204	211	211	271	271	296	305	235	244	429	433	129	129	341	363	221.66	221.66
1866	AN_27_21	Tunisia, Jendouba, Tabarka	37.03	8.91	A.K. Hundsdörfer	09.-10.2004	H. t. mauretanica	B5	LT595363		129	129	194	194	225	225	183	204	211	211	271	271	296	305	244	244	429	429	139	139	359	363	221.68	221.68
		Southern Tunisia (STU, n=6)	30.65	9.31
6076	AN_28_1	Tunisia, Sfax, Plage de es Chaffar	34.53	10.58	A.K. Hundsdörfer	09.-10.2004	H. t. deserticola	B5	LT595364		131.49	135.42	194.07	194.07	224.53	224.53	203.83	226.61	211.33	211.33	?	?	305.48	305.48	244.41	244.41	428.94	432.98	139.04	139.04	?	?	?	?
623		Tunisia, Medenine, Djerba	33.78	10.88	M. Geck	.05.2005	H. t. deserticola	B7	FR839579		129.3	129.3	194.03	194.03	224.72	255.1	222.45	226.63	211.36	211.36	?	?	296	305	234.79	244.37	429.25	433.33	139.01	146.62	358.44	358.44	228.02	228.02
627		Tunisia, Medenine, Djerba	33.78	10.88	M. Geck	.05.2005	H. t. deserticola	B7	FR839580		129.29	129.29	194.09	194.09	224.56	224.56	222.44	227	211.37	222.75	271	271	222	305	234.88	234.88	433.37	433.37	138.94	146.55	358.45	358.45	228.02	228.02
7738		Tunisia, Kebili, Douz , Erg SE Jebil National Park	32.7	9.6	R. Plontke	2010-10-09	H. t. deserticola	B5	LT595365		131.48	135.42	193.9	193.9	221.54	224.47	187.07	206.83	211.08	222.79	271.49	271.49	296.44	305.48	234.74	244.24	432.92	432.92	146.64	146.64	367.77	367.77	?	?
1303		Algeria, Illizi, Tassili N'Ajjer, Plateau de Tomain	26.26	8.34	A.S. Kramer & R. Vetter	2001-04-16	H. t. deserticola	B1	LT595366, LT595367		129.26	131.48	194.11	194.11	255.18	255.18	206.91	231.79	211.25	222.7	271	271	222.34	304.65	235.2	235.2	433.35	433.35	143.49	143.49	411.73	411.73	?	?
1313		Algeria, Illizi, Tassili N'Ajjer, Oued Imirhou	26.33	8.85	A.S. Kramer & R. Vetter	2001-04-17	H. t. deserticola	B8	LT595368		129.21	129.21	194.01	194.01	224.61	224.61	197.51	206.86	211.48	222.66	271	271	305.45	305.45	235.09	246.47	433.29	433.29	142.57	142.57	359.46	359.46	?	?
		Northern Morocco (*MOR, n=20)	33.52	-4.46
2536	063_1	Morocco, Oriental, Ras Kebdana (Ras el Ma)	35.14	-2.42	A.K. Hundsdörfer	2005-04-19	H. t. mauretanica	B5	FR839583		131.38	131.38	194.06	194.06	224.55	224.55	203.81	203.81	211.36	211.36	271.45	271.45	305	305	234.81	234.81	429.29	433.31	128.58	128.58	?	?	221.74	221.74
2533	063_3	Morocco, Oriental, Ras Kebdana (Ras el Ma)	35.14	-2.42	A.K. Hundsdörfer	2005-04-19	H. t. mauretanica	B5	LT595369		129.2	131.3	194.06	194.06	255.07	255.07	203.79	203.79	211.43	222.9	271	271	296	305.49	234.9	244.44	433.29	433.29	?	?	360.22	360.22	221.62	221.62
1382	041a	Morocco, Meknès-Tafilalet, Ifrane	33.49	-5.07	A.K. Hundsdörfer	2003-05-24	H. t. mauretanica	B9	FR839582		129	131	194	194	225	255	198	206	223	223	285	285	305	305	235	235	433	433	129	145	359	359	221.78	221.78
5351	041e	Morocco, Meknès-Tafilalet, Ifrane	33.49	-5.07	A.K. Hundsdörfer	2003-05-24	H. t. mauretanica	B10	AJ749492		129	129	194	194	225	255	183	198	223	223	285	285	305	305	235	235	?	?	129	129	359	359	221.88	221.88
6100	23211	Morocco, Meknès-Tafilalet, Azrou, Michlifene	33.4	-5.07	O. Niehuis	2002-06-28	H. t. mauretanica	B11	AJ749543		135	158.91	194.01	194.01	224.64	255.1	206.04	206.04	210.96	222.83	271.45	285	296	296	234.63	234.63	433.41	440.39	143.37	143.37	358.47	411.33	223.77	223.77
6091	23212	Morocco, Meknès-Tafilalet, Azrou, Michlifene	33.4	-5.07	O. Niehuis	2002-06-28	H. t. mauretanica	B12	LT595370		129	135	194	194	225	225	198	198	211	211	271	285	296	305	235	244	433	433	141	141	351	351	?	?
6342	23213	Morocco, Meknès-Tafilalet, Azrou, Michlifene	33.4	-5.07	O. Niehuis	2002-06-28	H. t. mauretanica	B12	AJ749544		133	135	194	194	225	255	187	204	211	211	?	?	296	305	235	244	?	?	129	129	?	?	221.51	221.51
6344	23215	Morocco, Meknès-Tafilalet, Azrou, Michlifene	33.4	-5.07	O. Niehuis	2002-06-28	H. t. mauretanica	B12	AJ749494		129.29	133.43	193.59	193.59	224.71	255.14	205.81	224	210.74	210.74	285.49	285.49	296	305.48	234.73	234.73	433.44	433.44	139.43	143.32	360.08	360.08	223.66	223.66
6345	23216	Morocco, Meknès-Tafilalet, Azrou, Michlifene	33.4	-5.07	O. Niehuis	2002-06-28	H. t. mauretanica	B12	AJ749545		129	133	194	194	225	225	?	?	211	211	285.25	285.25	222.31	295.79	234.64	244.23	432.56	432.56	129	167	?	?	221.99	221.99
6346	23217	Morocco, Meknès-Tafilalet, Azrou, Michlifene	33.4	-5.07	O. Niehuis	2002-06-28	H. t. mauretanica	B12	AJ749546		127.39	135	194.04	194.04	224.6	255.14	197.62	203.8	211.01	222.78	285	285	296	296	244.45	244.45	?	?	143.39	143.39	358	358	223.86	223.86
6098	23218	Morocco, Meknès-Tafilalet, Azrou, Michlifene	33.4	-5.07	O. Niehuis	2002-06-28	H. t. mauretanica	B13	AJ749547		131	133	194	194	225	225	187	198	211	211	271	285	296	305	235	244	433	433	129	143	359	372	223.78	223.78
6096	23220	Morocco, Meknès-Tafilalet, Azrou, Michlifene	33.4	-5.07	O. Niehuis	2002-06-28	H. t. mauretanica	B12	AJ749548		131	133	194	194	225	225	234	234	211	223	285	285	296	305	244	244	433	433	139	139	359	368	?	?
5354	042a	Morocco, Meknès-Tafilalet, Timahdite	33.31	-5.11	A.K. Hundsdörfer	2003-05-24	H. t. mauretanica	B12	AJ749538		129.25	131	194.07	194.07	224.58	224.58	197.55	205.83	210.93	222.76	271	285	305	305	234.79	234.79	433.45	433.45	144.65	144.65	358	358	223.59	223.59
6102	23199	Morocco, Meknès-Tafilalet, Boumia, Sidi Tiar	32.7	-5.18	O. Niehuis	2002-06-25	H. t. mauretanica	B12	LT595371		131.48	131.48	194.03	194.03	254.99	254.99	203.79	233.01	211.15	211.15	285.44	285.44	303	303	235.06	244.39	?	?	143.46	143.46	?	?	224.08	224.08
6095	23200	Morocco, Meknès-Tafilalet, Boumia, Sidi Tiar	32.7	-5.18	O. Niehuis	2002-06-25	H. t. mauretanica	B5	AJ749539		129	133	192	194	225	225	204	226	211	223	271	271	222	305	235	235	429	433	139	145	359	359	227.92	227.92
6099	23201	Morocco, Meknès-Tafilalet, Boumia, Sidi Tiar	32.7	-5.18	O. Niehuis	2002-06-25	H. t. mauretanica	B12	AJ749540		131	133	194	194	225	225	181	198	211	211	285	285	222	222	235	235	433	433	132	143	358	358	?	?
6094	23202	Morocco, Meknès-Tafilalet, Boumia, Sidi Tiar	32.7	-5.18	O. Niehuis	2002-06-25	H. t. mauretanica	B12	AJ749541		131	133	192	194	225	225	198	208	211	211	285	285	222	222	235	235	433	433	132	132	351	475	221.68	221.68
6093	23204	Morocco, Meknès-Tafilalet, Midelt, Taouraout	32.55	-4.9	O. Niehuis	2002-06-27	H. t. mauretanica	B12	AJ749493		129	133	194	194	225	255	198	204	211	223	271	271	296	305	244	244	432	432	129	129	358	359	223.77	223.77
6092	23205	Morocco, Meknès-Tafilalet, Midelt, Taouraout	32.55	-4.9	O. Niehuis	2002-06-27	H. t. mauretanica	D27	AJ749542		131	133	194	196	225	255	187	207	211	223	285	285	296	305	235	244	433	440	139	149	361	361	223.51	223.51
6101	23206	Morocco, Meknès-Tafilalet, Midelt, Taouraout	32.55	-4.9	O. Niehuis	2002-06-27	H. t. mauretanica	D1	LT595372		130.58	132.67	194.01	195.98	224.63	224.63	203.69	206.83	211.26	211.26	271	285	296	305	234.95	244.35	433	440	139.04	139.04	360.48	360.48	222.05	222.05
		Southern Morocco (SMO, n=5)	30.34	-7.38
5356	055b	Morocco, Meknès-Tafilalet, Errachidia	31.74	-4.2	A.K. Hundsdörfer	2003-05-25	H. t. deserticola	B14	FR839576		129.29	129.29	193.97	193.97	224.6	254.99	203.79	210.07	210.95	222.68	285.37	285.37	296	305	234.83	244.36	433.19	440.4	138.94	148.5	368.02	368.02	221.5	221.5
5357	055d	Morocco, Meknès-Tafilalet, Errachidia	31.74	-4.2	A.K. Hundsdörfer	2003-05-25	H. t. deserticola	B15	FR839577		129.21	131	193.97	193.97	224.67	255.18	203.82	210.03	211.38	211.38	285	285	296	305	234.82	234.82	433.22	433.22	132.48	152.52	368.21	368.21	?	?
1137	042_Hd1	Morocco, Souss-Massa-Draa, near Guelmim	29.11	-10.11	A.K. Hundsdörfer	2005-04-16	H. t. deserticola	D27	LT595374		129.28	131.37	195.88	195.88	224.48	224.48	187.08	187.08	211.22	222.82	271.47	271.47	295.76	304.58	234.8	244.4	429.19	433.13	143.49	143.49	361.42	361.42	?	?
1136	042_Hd2	Morocco, Souss-Massa-Draa, near Guelmim	29.11	-10.11	A.K. Hundsdörfer	2005-04-16	H. t. deserticola	D27	LT595373		129.33	131.4	194.1	195.99	224.22	224.22	187.13	210.19	210.92	210.92	271.45	271.45	304.51	304.51	234.84	244.4	429.2	433.3	143.48	143.48	360	369.15	?	?
2532	042_Hd3	Morocco, Souss-Massa-Draa, near Guelmim	29.11	-10.11	A.K. Hundsdörfer	2005-04-16	H. t. deserticola	D27	LT595375		131.49	137.44	195.97	195.97	224.45	224.45	187.06	187.06	211.14	222.9	285.44	285.44	295.74	295.74	234.69	244.36	433.14	433.14	142.54	142.54	361.4	368.82	?	?
		Lanzarote (cLZ, n=12)	28.99	-13.63
1618	004.	Spain, Islas Canarias, Lanzarote	29.14	-13.46	A.K. Hundsdörfer	.03.-.04.2002	H. t. tithymali	B16	LT595376		129	129	194	205	225	225	210	227	211	211	271	285	222	296	235	244	432	433	145	145	358	359	?	?
1619	005.	Spain, Islas Canarias, Lanzarote	29.06	-13.5	A.K. Hundsdörfer	.03.-.04.2002	H. t. tithymali	B17	LT595377		129	131	194	205	225	225	200	210	211	223	271	271	296	296	244	248	433	433	143	143	358	368	221.83	221.83
1620	006.	Spain, Islas Canarias, Lanzarote	29.08	-13.49	A.K. Hundsdörfer	.03.-.04.2002	H. t. tithymali	B14	LT595378		129	135	194	194	225	225	204	236	211	211	271	271	296	296	235	244	433	433	139	139	358	358	?	?
1621	007a	Spain, Islas Canarias, Lanzarote	29.11	-13.47	A.K. Hundsdörfer	.03.-.04.2002	H. t. tithymali	B18	AJ749550		129	129	194	194	255	255	204	206	211	223	285	285	296	296	235	244	433	490	143	143	358	359	227.92	227.92
1624	008a	Spain, Islas Canarias, Lanzarote	29.11	-13.47	A.K. Hundsdörfer	.03.-.04.2002	H. t. tithymali	B19	AJ749549		129	135	194	205	225	225	187	191	211	211	271	271	296	296	235	248	433	433	132	147	358	359	?	?
1626	008c	Spain, Islas Canarias, Lanzarote	29.11	-13.47	A.K. Hundsdörfer	.03.-.04.2002	H. t. tithymali	B19	AJ749524		129.27	129.27	193.98	193.98	255.14	255.14	191.46	203.89	211.27	211.27	?	?	296	296	234.77	234.77	433.38	433.38	139.01	146.67	?	?	?	?
1627	028a	Spain, Islas Canarias, Lanzarote	28.91	-13.78	A.K. Hundsdörfer	.03.-.04.2002	H. t. tithymali	B19	LT595379		129	135	194	194	255	255	204	206	211	223	271	285	296	296	235	244	433	490	141	149	359	359	?	?
1630	029a	Spain, Islas Canarias, Lanzarote	29.09	-13.56	A.K. Hundsdörfer	.03.-.04.2002	H. t. tithymali	B20	LT595380		129	129	194	205	225	225	206	210	211	211	285	285	296	305	244	244	433	433	143	143	359	363	?	?
1632	030a	Spain, Islas Canarias, Lanzarote	29.09	-13.56	A.K. Hundsdörfer	.03.-.04.2002	H. t. tithymali	B21	AJ749551		129	133	194	194	225	225	191	206	211	223	271	271	296	296	235	248	433	490	132	132	359	359	?	?
1634	031.	Spain, Islas Canarias, Lanzarote	29.09	-13.56	A.K. Hundsdörfer	.03.-.04.2002	H. t. tithymali	B21	LT595381		131	131	194	194	255	255	207	210	211	211	271	285	296	296	244	244	433	433	139	143	358	359	?	?
1635	032a	Spain, Islas Canarias, Lanzarote	29.12	-13.56	A.K. Hundsdörfer	.03.-.04.2002	H. t. tithymali	B22	LT595382		129	131	194	205	225	255	206	226	211	211	271	285	222	296	235	235	440	440	132	139	358	358	?	?
1637	033a	Spain, Islas Canarias, Lanzarote	29.06	-13.63	A.K. Hundsdörfer	.03.-.04.2002	H. t. tithymali	B23	AJ749552		131	131	194	194	225	225	210	210	211	211	271	285	222	296	235	244	490	490	132	141	359	359	227.93	227.93
		Fuerteventura (cFV, n=25)	28.36	-14
1746	009a	Spain, Islas Canarias, Fuerteventura	28.71	-13.85	A.K. Hundsdörfer	.03.-.04.2002	H. t. tithymali	B21	AJ749526		129	131	194	194	225	255	210	226	211	223	271	285	296	296	235	244	433	490	141	141	359	363	227.9	227.9
1749	011a	Spain, Islas Canarias, Fuerteventura	28.71	-13.85	A.K. Hundsdörfer	.03.-.04.2002	H. t. tithymali	B21	LT595383		129	131	194	194	255	255	226	228	211	223	271	271	296	296	235	244	433	433	132	139	359	359	225.51	225.51
1751	012.	Spain, Islas Canarias, Fuerteventura	28.71	-13.85	A.K. Hundsdörfer	.03.-.04.2002	H. t. tithymali	B21	AJ749525	n/a
1752	013a	Spain, Islas Canarias, Fuerteventura	28.71	-13.85	A.K. Hundsdörfer	.03.-.04.2002	H. t. tithymali	B21	AJ749527		129	131	194	194	225	255	210	210	211	223	271	271	296	305	235	244	433	433	132	139	359	359	227.91	227.91
1754	014a	Spain, Islas Canarias, Fuerteventura	28.64	-13.95	A.K. Hundsdörfer	.03.-.04.2002	H. t. tithymali	B19	LT595384		129	131	194	194	225	225	206	210	211	223	271	285	296	296	235	235	432	433	143	143	360	360	228.02	228.02
1757	015a	Spain, Islas Canarias, Fuerteventura	28.6	-13.94	A.K. Hundsdörfer	.03.-.04.2002	H. t. tithymali	B21	AJ749555		133	135	194	194	255	255	200	226	211	223	271	285	296	305	?	?	432	432	147	147	358	359	224.15	224.15
1758	015b	Spain, Islas Canarias, Fuerteventura	28.6	-13.94	A.K. Hundsdörfer	.03.-.04.2002	H. t. tithymali	B21	LT595385		129	135	192	194	225	225	206	206	211	223	271	285	296	296	235	235	433	490	167	167	358	363	221.68	221.68
1760	016a	Spain, Islas Canarias, Fuerteventura	28.6	-13.94	A.K. Hundsdörfer	.03.-.04.2002	H. t. tithymali	B21	LT595386		129	137	194	194	225	225	181	210	211	223	271	271	296	305	244	244	433	433	139	167	358	359	?	?
1762	016c	Spain, Islas Canarias, Fuerteventura	28.6	-13.94	A.K. Hundsdörfer	.03.-.04.2002	H. t. tithymali	B21	LT595387		129	135	194	194	225	255	226	226	211	223	271	285	222	296	235	235	433	433	132	132	359	360	?	?
1763	017a	Spain, Islas Canarias, Fuerteventura	28.38	-13.98	A.K. Hundsdörfer	.03.-.04.2002	H. t. tithymali	B24	LT595388		129	135	194	194	225	255	227	227	211	211	271	285	296	296	235	244	433	433	139	139	358	359	?	?
1766	018a	Spain, Islas Canarias, Fuerteventura	28.17	-14.24	A.K. Hundsdörfer	.03.-.04.2002	H. t. tithymali	B21	LT595389		129	135	192	194	255	255	226	226	211	223	271	285	296	296	235	235	432	490	139	167	341	358	?	?
1772	019a	Spain, Islas Canarias, Fuerteventura	28.17	-14.24	A.K. Hundsdörfer	.03.-.04.2002	H. t. tithymali	B21	LT595390		133	137	192	194	225	255	227	227	211	223	271	285	296	305	235	244	433	490	139	139	358	359	?	?
1774	020.	Spain, Islas Canarias, Fuerteventura	28.17	-14.24	A.K. Hundsdörfer	.03.-.04.2002	H. t. tithymali	B21	AJ749553		129	135	192	194	225	255	207	207	211	223	271	271	305	305	244	244	433	433	129	132	358	358	?	?
1775	021a	Spain, Islas Canarias, Fuerteventura	28.17	-14.24	A.K. Hundsdörfer	.03.-.04.2002	H. t. tithymali	B19	LT595391		129	131	194	194	225	255	227	237	211	223	271	271	296	296	235	244	433	433	132	132	358	358	?	?
1776	021b	Spain, Islas Canarias, Fuerteventura	28.17	-14.24	A.K. Hundsdörfer	.03.-.04.2002	H. t. tithymali	B19	LT595392		129	131	194	194	225	255	226	227	211	223	271	271	296	303	235	235	433	433	145	149	358	358	?	?
1777	022a	Spain, Islas Canarias, Fuerteventura	28.31	-14.04	A.K. Hundsdörfer	.03.-.04.2002	H. t. tithymali	B21	LT595393		129	129	194	205	225	225	200	212	211	211	285	285	296	296	235	244	433	490	129	139	358	359	?	?
1778	022b	Spain, Islas Canarias, Fuerteventura	28.31	-14.04	A.K. Hundsdörfer	.03.-.04.2002	H. t. tithymali	B21	LT595394		129	129	194	194	225	225	212	212	211	211	285	285	296	296	235	244	433	433	129	132	358	359	?	?
1780	023a	Spain, Islas Canarias, Fuerteventura	28.38	-14.09	A.K. Hundsdörfer	.03.-.04.2002	H. t. tithymali	B21	LT595395		129	135	192	194	225	255	204	210	223	223	271	271	222	296	244	244	433	433	167	167	359	359	231.57	231.57
1783	024.	Spain, Islas Canarias, Fuerteventura	28.51	-14	A.K. Hundsdörfer	.03.-.04.2002	H. t. tithymali	B21	LT595396		129	129	192	194	225	225	206	226	211	223	271	285	222	305	235	244	433	433	132	132	359	359	?	?
1784	025a	Spain, Islas Canarias, Fuerteventura	28.67	-13.91	A.K. Hundsdörfer	.03.-.04.2002	H. t. tithymali	B21	AJ749554		129	131	192	194	255	255	210	210	211	223	285	285	222	296	235	244	433	433	139	147	359	359	?	?
1785	025b	Spain, Islas Canarias, Fuerteventura	28.67	-13.91	A.K. Hundsdörfer	.03.-.04.2002	H. t. tithymali	B21	LT595397		129	135	194	194	255	255	204	207	211	223	271	271	222	305	235	244	433	433	132	132	358	359	227.94	227.94
1786	025c	Spain, Islas Canarias, Fuerteventura	28.67	-13.91	A.K. Hundsdörfer	.03.-.04.2002	H. t. tithymali	B21	LT595398		131	135	194	194	225	225	191	204	211	211	285	285	222	305	235	244	433	433	139	143	359	359	227.8	227.8
1787	026a	Spain, Islas Canarias, Fuerteventura	28.75	-13.82	A.K. Hundsdörfer	.03.-.04.2002	H. t. tithymali	B19	LT595399		129	129	194	194	225	225	191	207	211	223	271	271	296	305	244	244	432	433	167	167	358	359	?	?
1790	027a	Spain, Islas Canarias, Fuerteventura	28.75	-13.82	A.K. Hundsdörfer	.03.-.04.2002	H. t. tithymali	B21	AJ749556		131	135	192	192	225	225	198	206	211	211	271	271	296	296	235	235	433	433	149	149	351	351	?	?
4796		Spain, Islas Canarias, Fuerteventura, Costa Calma	28.15	-14.23	N. Hall	2007-12-06	H. t. tithymali	B21	LT595400		129	129	192	192	225	225	210	226	211	211	271	271	305	305	244	244	433	433	129	129	358	358	221.9	221.9
		Gran Canaria (cGC, n=80)	27.9	-15.61
1740	075a	Spain, Islas Canarias, Gran Canaria	28.07	-15.48	A.K. Hundsdörfer	.03.-.04.2002	H. t. tithymali	B22	LT595401		129	129	194	194	225	225	206	226	223	223	271	285	296	305	244	244	433	433	129	129	341	359	?	?
6817	075b	Spain, Islas Canarias, Gran Canaria	28.07	-15.48	A.K. Hundsdörfer	.03.-.04.2002	H. t. tithymali	B21	AJ749557		131	135	194	194	225	225	207	207	211	211	271	285	222	305	235	235	429	433	129	129	359	359	227.88	227.88
6818	075c	Spain, Islas Canarias, Gran Canaria	28.07	-15.48	A.K. Hundsdörfer	.03.-.04.2002	H. t. tithymali	B21	LT595402		131	131	194	194	255	255	187	187	211	223	271	285	222	305	235	235	429	433	132	139	358	359	221.67	228.05
6893	075e	Spain, Islas Canarias, Gran Canaria	28.07	-15.48	A.K. Hundsdörfer	.03.-.04.2002	H. t. tithymali	B22	LT595403		129	131	194	194	225	255	210	210	211	223	271	285	296	305	244	244	433	490	143	143	359	359	221.78	221.78
6823	076a	Spain, Islas Canarias, Gran Canaria	28.04	-15.65	A.K. Hundsdörfer	.03.-.04.2002	H. t. tithymali	B21	LT595404		131	131	194	194	225	225	207	210	223	223	271	285	222	222	235	235	433	433	139	139	358	358	227.99	227.99
6826	076d	Spain, Islas Canarias, Gran Canaria	28.04	-15.65	A.K. Hundsdörfer	.03.-.04.2002	H. t. tithymali	B21	LT595405		129	129	194	194	255	255	187	187	211	223	271	285	222	305	235	244	433	433	147	147	359	359	?	?
6829	076g	Spain, Islas Canarias, Gran Canaria	28.04	-15.65	A.K. Hundsdörfer	.03.-.04.2002	H. t. tithymali	B21	LT595406		135	135	192	192	225	225	200	210	211	223	271	285	305	305	235	244	433	433	139	139	358	359	?	?
1477	076j	Spain, Islas Canarias, Gran Canaria	28.04	-15.65	A.K. Hundsdörfer	.03.-.04.2002	H. t. tithymali	B21	LT595407		135	135	194	194	225	255	187	187	211	223	271	271	222	296	235	244	433	433	167	167	358	359	228.02	228.02
6833	077a	Spain, Islas Canarias, Gran Canaria	28.12	-15.66	A.K. Hundsdörfer	.03.-.04.2002	H. t. tithymali	B21	AJ749561		129	129	192	194	225	255	206	231	211	211	271	285	296	305	235	244	433	433	132	132	344	359	221.75	221.75
1738	077d	Spain, Islas Canarias, Gran Canaria	28.12	-15.66	A.K. Hundsdörfer	.03.-.04.2002	H. t. tithymali	B25	AJ749560		129	129	192	194	225	255	210	242	223	223	271	285	296	296	235	235	429	433	129	129	359	359	?	?
6836/6686	077e	Spain, Islas Canarias, Gran Canaria	28.12	-15.66	A.K. Hundsdörfer	.03.-.04.2002	H. t. tithymali	B21	LT595408		131	131	194	194	225	255	227	227	211	211	271	285	296	296	235	244	433	433	143	143	359	359	?	?
6687	077h	Spain, Islas Canarias, Gran Canaria	28.12	-15.66	A.K. Hundsdörfer	.03.-.04.2002	H. t. tithymali	B21	LT595409		127	129	194	194	255	255	187	210	211	211	271	285	296	305	235	244	433	433	129	129	358	359	?	?
6847	078a	Spain, Islas Canarias, Gran Canaria	28.07	-15.66	A.K. Hundsdörfer	.03.-.04.2002	H. t. tithymali	B21	LT595410		129	129	205	205	255	255	206	206	211	211	271	285	296	305	244	244	433	433	147	149	358	359	?	?
6850	078d	Spain, Islas Canarias, Gran Canaria	28.07	-15.66	A.K. Hundsdörfer	.03.-.04.2002	H. t. tithymali	B26	LT595411		129	129	194	194	255	255	206	210	211	223	271	285	296	305	244	244	433	433	147	147	358	359	?	?
6688	078g	Spain, Islas Canarias, Gran Canaria	28.07	-15.66	A.K. Hundsdörfer	.03.-.04.2002	H. t. tithymali	B21	LT595412		129	129	194	205	225	255	226	226	223	223	271	285	222	296	235	235	433	433	132	132	356	359	?	?
1489	079.	Spain, Islas Canarias, Gran Canaria	28.09	-15.68	A.K. Hundsdörfer	.03.-.04.2002	H. t. tithymali	B21	LT595413		127	129	194	205	255	255	210	210	211	223	271	285	296	296	235	244	429	433	139	141	344	359	?	?
6854	080a	Spain, Islas Canarias, Gran Canaria	28.05	-15.73	A.K. Hundsdörfer	.03.-.04.2002	H. t. tithymali	B19	LT595414		127	129	194	194	255	255	206	206	211	223	271	271	296	296	244	244	433	433	129	167	358	359	?	?
6856	080c	Spain, Islas Canarias, Gran Canaria	28.05	-15.73	A.K. Hundsdörfer	.03.-.04.2002	H. t. tithymali	B27	LT595415		129	129	194	194	225	225	206	206	211	223	285	285	296	305	235	244	433	433	139	167	358	358	221.94	221.94
6695	081a	Spain, Islas Canarias, Gran Canaria	28.03	-15.77	A.K. Hundsdörfer	.03.-.04.2002	H. t. tithymali	B18	LT595416		131	135	194	194	255	255	200	200	223	223	285	285	305	305	244	244	433	433	129	132	358	359	227.87	227.87
6859	082a	Spain, Islas Canarias, Gran Canaria	27.99	-15.76	A.K. Hundsdörfer	.03.-.04.2002	H. t. tithymali	B21	LT595417		127	131	194	194	255	255	185	185	211	223	271	285	296	305	244	244	432	490	147	147	344	344	?	?
1741/6890	083a	Spain, Islas Canarias, Gran Canaria	27.99	-15.71	A.K. Hundsdörfer	.03.-.04.2002	H. t. tithymali	B28	LT595418		129	129	192	192	225	225	206	226	223	223	285	285	296	296	244	244	433	433	167	167	359	359	?	?
1426	084a	Spain, Islas Canarias, Gran Canaria	27.98	-15.69	A.K. Hundsdörfer	.03.-.04.2002	H. t. tithymali	B21	AJ749486		127	131	194	205	225	255	226	226	223	223	271	285	296	305	235	244	433	490	129	129	359	359	221.65	221.65
6861	084c	Spain, Islas Canarias, Gran Canaria	27.98	-15.69	A.K. Hundsdörfer	.03.-.04.2002	H. t. tithymali	B21	LT595419		129	131	194	194	225	255	210	210	211	223	271	285	296	296	235	244	429	433	141	141	341	341	?	?
1430	084e	Spain, Islas Canarias, Gran Canaria	27.98	-15.69	A.K. Hundsdörfer	.03.-.04.2002	H. t. tithymali	B21	LT595420		129	131	192	192	225	255	206	212	211	211	285	285	296	305	235	244	433	433	129	139	344	363	?	?
6690	084i	Spain, Islas Canarias, Gran Canaria	27.98	-15.69	A.K. Hundsdörfer	.03.-.04.2002	H. t. tithymali	B21	LT595421		127	129	194	194	255	255	187	207	223	223	271	285	296	296	235	244	433	433	139	139	359	359	221.74	221.74
6691	084j	Spain, Islas Canarias, Gran Canaria	27.98	-15.69	A.K. Hundsdörfer	.03.-.04.2002	H. t. tithymali	B21	LT595422		127	131	192	194	225	225	210	210	223	223	285	285	222	305	235	244	429	433	149	149	341	358	?	?
1439	084n	Spain, Islas Canarias, Gran Canaria	27.98	-15.69	A.K. Hundsdörfer	.03.-.04.2002	H. t. tithymali	B25	LT595423		131	131	194	194	255	255	228	228	211	211	285	285	296	305	235	244	433	433	139	139	358	359	?	?
6692	084q	Spain, Islas Canarias, Gran Canaria	27.98	-15.69	A.K. Hundsdörfer	.03.-.04.2002	H. t. tithymali	B29	LT595424		129	129	194	194	225	255	206	226	211	223	271	285	296	296	235	244	433	490	149	149	358	358	?	?
1443	084r	Spain, Islas Canarias, Gran Canaria	27.98	-15.69	A.K. Hundsdörfer	.03.-.04.2002	H. t. tithymali	B21	LT595425		129	131	192	194	255	255	210	210	223	223	271	285	222	305	235	244	433	433	167	167	358	363	?	?
1446	084u	Spain, Islas Canarias, Gran Canaria	27.98	-15.69	A.K. Hundsdörfer	.03.-.04.2002	H. t. tithymali	B21	LT595426		127	131	194	194	225	255	210	210	223	223	285	285	305	305	235	244	433	433	129	129	359	359	221.62	221.62
6863	085a	Spain, Islas Canarias, Gran Canaria	27.96	-15.61	A.K. Hundsdörfer	.03.-.04.2002	H. t. tithymali	B30	LT595427		129	129	194	194	255	255	181	210	211	211	271	285	222	222	235	235	433	433	139	139	359	359	221.87	221.87
6866	085d	Spain, Islas Canarias, Gran Canaria	27.96	-15.61	A.K. Hundsdörfer	.03.-.04.2002	H. t. tithymali	B21	LT595428		129	129	194	205	225	225	206	206	211	223	271	285	296	305	244	244	433	433	167	167	359	359	?	?
1450	086a	Spain, Islas Canarias, Gran Canaria	27.93	-15.65	A.K. Hundsdörfer	.03.-.04.2002	H. t. tithymali	B31	AJ749558		129	129	194	194	225	225	226	240	223	223	271	285	305	305	235	244	433	433	132	167	358	359	?	?
6871	086d	Spain, Islas Canarias, Gran Canaria	27.93	-15.65	A.K. Hundsdörfer	.03.-.04.2002	H. t. tithymali	B21	LT595429		131	131	192	192	225	225	226	226	211	223	271	271	296	296	235	244	433	433	141	149	358	359	?	?
1456	086g	Spain, Islas Canarias, Gran Canaria	27.93	-15.65	A.K. Hundsdörfer	.03.-.04.2002	H. t. tithymali	B21	LT595430		129	135	194	194	225	255	227	227	211	223	271	271	305	305	235	244	433	433	139	143	358	359	?	?
6872	086h	Spain, Islas Canarias, Gran Canaria	27.93	-15.65	A.K. Hundsdörfer	.03.-.04.2002	H. t. tithymali	B21	LT595431		129	129	194	194	255	255	210	210	211	223	285	285	296	296	235	235	433	490	147	147	344	359	?	?
6873	086i	Spain, Islas Canarias, Gran Canaria	27.93	-15.65	A.K. Hundsdörfer	.03.-.04.2002	H. t. tithymali	B21	LT595432		129	129	192	192	255	255	210	210	211	223	285	285	296	296	235	235	433	490	139	139	344	359	?	?
1461	087a	Spain, Islas Canarias, Gran Canaria	27.91	-15.7	A.K. Hundsdörfer	.03.-.04.2002	H. t. tithymali	B21	LT595433		127	131	194	194	225	255	210	210	223	223	285	285	296	305	244	244	?	?	141	141	358	359	?	?
6372	087adult	Spain, Islas Canarias, Gran Canaria	27.91	-15.7	A.K. Hundsdörfer	.03.-.04.2002	H. t. tithymali	B32	LT595434		131	131	194	194	255	255	200	210	211	223	271	271	296	305	244	244	433	433	129	129	358	359	221.92	228.24
1464	087c	Spain, Islas Canarias, Gran Canaria	27.91	-15.7	A.K. Hundsdörfer	.03.-.04.2002	H. t. tithymali	B21	LT595435		127	131	194	194	255	255	187	210	211	211	271	285	296	296	235	244	433	433	143	143	344	363	?	?
6875	087d	Spain, Islas Canarias, Gran Canaria	27.91	-15.7	A.K. Hundsdörfer	.03.-.04.2002	H. t. tithymali	B28	LT595436		129	129	192	192	225	255	210	210	223	223	271	271	296	305	235	244	433	433	143	143	358	359	?	?
6892	088a	Spain, Islas Canarias, Gran Canaria	27.83	-15.75	A.K. Hundsdörfer	.03.-.04.2002	H. t. tithymali	B25	LT595437		129	129	192	194	225	225	206	210	223	223	285	285	296	305	235	244	433	433	147	147	358	358	?	?
6881	090a	Spain, Islas Canarias, Gran Canaria	27.86	-15.64	A.K. Hundsdörfer	.03.-.04.2002	H. t. tithymali	B21	LT595438		131	131	192	194	225	225	210	210	211	223	271	271	296	296	235	244	433	433	129	129	359	359	?	?
1482	090c	Spain, Islas Canarias, Gran Canaria	27.86	-15.64	A.K. Hundsdörfer	.03.-.04.2002	H. t. tithymali	B21	LT595439		129	129	194	194	225	255	206	210	211	211	271	285	222	305	235	244	433	433	167	167	359	359	?	?
6883	091a	Spain, Islas Canarias, Gran Canaria	27.77	-15.64	A.K. Hundsdörfer	.03.-.04.2002	H. t. tithymali	B33	LT595440		129	129	194	194	225	255	187	191	211	223	285	285	222	305	235	235	433	433	145	145	359	359	?	?
1486	091c	Spain, Islas Canarias, Gran Canaria	27.77	-15.64	A.K. Hundsdörfer	.03.-.04.2002	H. t. tithymali	B34	LT595441		129	129	194	194	225	225	226	226	211	223	?	?	305	305	235	244	?	?	129	129	359	359	?	?
1487	092a	Spain, Islas Canarias, Gran Canaria	27.91	-15.55	A.K. Hundsdörfer	.03.-.04.2002	H. t. tithymali	B1	LT595442		129	131	192	192	225	255	198	227	211	223	285	285	296	305	235	235	433	433	129	167	359	360	?	?
6885	093a	Spain, Islas Canarias, Gran Canaria	27.91	-15.5	A.K. Hundsdörfer	.03.-.04.2002	H. t. tithymali	B35	LT595443		129	131	192	194	225	225	206	207	223	223	?	?	296	296	235	244	433	433	139	167	358	358	?	?
6887	094a	Spain, Islas Canarias, Gran Canaria	27.96	-15.42	A.K. Hundsdörfer	.03.-.04.2002	H. t. tithymali	B1	AJ749528		129	135	194	194	225	225	212	226	211	223	271	285	296	305	235	244	433	433	139	139	341	341	?	?
6889	095a	Spain, Islas Canarias, Gran Canaria	28.02	-15.42	A.K. Hundsdörfer	.03.-.04.2002	H. t. tithymali	B21	LT595444		129	129	194	194	255	255	191	210	223	223	285	285	296	305	235	244	429	433	167	167	358	359	?	?
6693	095b	Spain, Islas Canarias, Gran Canaria	28.02	-15.42	A.K. Hundsdörfer	.03.-.04.2002	H. t. tithymali	B21	LT595445		129	129	192	194	225	225	206	226	223	223	271	285	305	305	244	244	433	433	167	167	358	358	?	?
6371	Nähe 86	Spain, Islas Canarias, Gran Canaria	27.93	-15.65	A.K. Hundsdörfer	.03.-.04.2002	H. t. tithymali	B21	LT595446		129	129	192	194	225	225	210	214	223	223	271	285	305	305	235	244	433	433	129	129	358	359	223.87	223.87
6370	SW 085	Spain, Islas Canarias, Gran Canaria	27.96	-15.61	A.K. Hundsdörfer	.03.-.04.2002	H. t. tithymali	B21	LT595447		129	129	194	194	225	255	210	210	223	223	271	285	305	305	235	244	433	490	139	139	359	359	222.47	226.07
1682	02-44.	Spain, Islas Canarias, Gran Canaria, Candelaria	28	-15.7	H.H. Witt	2002-02-21	H. t. tithymali	B16	LT595448		129	129	194	194	225	225	187	210	211	211	271	285	222	305	235	244	433	433	147	147	358	358	?	?
1683	02-45.	Spain, Islas Canarias, Gran Canaria, Candelaria	28	-15.7	H.H. Witt	2002-02-21	H. t. tithymali	B36	LT595449		129	131	194	194	225	255	206	210	211	223	271	271	305	305	244	244	433	433	147	147	359	359	?	?
1685	02-47.	Spain, Islas Canarias, Gran Canaria, Candelaria	28	-15.7	H.H. Witt	2002-02-21	H. t. tithymali	B21	LT595450		129	129	194	205	225	225	210	210	223	223	285	285	222	305	235	235	433	433	139	139	358	358	?	?
1686	02-48.	Spain, Islas Canarias, Gran Canaria, Candelaria	28	-15.7	H.H. Witt	2002	H. t. tithymali	B37	LT595451		129	131	192	194	255	255	187	187	223	223	285	285	222	305	235	235	432	490	147	147	359	360	?	?
1687	02-49.	Spain, Islas Canarias, Gran Canaria, Tasarte	27.88	-15.75	H.H. Witt	2002-02-22	H. t. tithymali	B21	LT595452		127	135	194	194	225	225	226	226	211	223	271	285	222	305	244	244	433	490	143	143	359	359	?	?
1688	02-50.a	Spain, Islas Canarias, Gran Canaria, Tasarte	27.88	-15.75	H.H. Witt	2002	H. t. tithymali	B38	LT595453		129	129	194	194	225	225	226	226	223	223	271	271	222	305	235	244	433	433	129	129	358	358	227.71	227.71
1694	02-52.	Spain, Islas Canarias, Gran Canaria, Tasartico	27.95	-15.78	H.H. Witt	2002-02-22	H. t. tithymali	B21	LT595454		129	129	192	194	225	225	204	204	211	211	271	285	296	305	235	244	433	433	149	149	358	358	?	?
1696	02-53.	Spain, Islas Canarias, Gran Canaria, Tasartico	27.95	-15.78	H.H. Witt	2002-02-22	H. t. tithymali	B22	LT595455		129	131	192	194	255	255	210	226	211	223	271	285	222	222	235	235	433	433	139	139	?	?	227.84	227.84
1698	02-54.	Spain, Islas Canarias, Gran Canaria, Tasartico	27.95	-15.78	H.H. Witt	2002	H. t. tithymali	B21	LT595456		129	131	192	194	255	255	210	210	211	211	271	285	296	305	235	244	433	433	129	129	341	359	227.64	227.64
1699	02-55.	Spain, Islas Canarias, Gran Canaria, Tasartico	27.95	-15.78	H.H. Witt	2002	H. t. tithymali	B21	LT595457		131	131	192	194	255	255	187	212	211	223	285	285	296	305	244	244	433	433	147	147	358	359	?	?
1700	02-56.	Spain, Islas Canarias, Gran Canaria, Bc de Tirajana	27.85	-15.5	H.H. Witt	2002-02-24	H. t. tithymali	B39	LT595458		129	129	192	192	255	255	204	226	223	223	271	271	296	296	235	244	429	490	143	167	359	359	?	?
1702	02-58.	Spain, Islas Canarias, Gran Canaria, Bc de Tirajana	27.85	-15.5	H.H. Witt	2002-02-24	H. t. tithymali	B40	LT595459		129	129	192	194	225	225	200	200	211	223	271	285	305	305	235	244	433	433	167	167	?	?	227.74	227.74
1703	02-59.	Spain, Islas Canarias, Gran Canaria, Sardinia Sur	27.87	-15.5	H.H. Witt	2002	H. t. tithymali	B21	AJ749559		129	129	194	194	225	255	204	228	211	211	285	285	296	305	244	244	433	433	139	139	359	359	227.73	227.73
1704	02-60.	Spain, Islas Canarias, Gran Canaria, Sardinia Sur	27.87	-15.5	H.H. Witt	2002	H. t. tithymali	B22	LT595460		129	131	194	194	225	225	210	214	223	223	285	285	296	305	235	244	433	433	167	167	358	430	?	?
1705	02-61.	Spain, Islas Canarias, Gran Canaria, Sardinia Sur	27.87	-15.5	H.H. Witt	2002	H. t. tithymali	B41	LT595461		131	131	194	194	255	255	210	226	211	223	271	271	222	305	235	235	433	433	147	147	359	359	?	?
1706	02-62.	Spain, Islas Canarias, Gran Canaria, Sardinia Sur	27.87	-15.5	H.H. Witt	2002	H. t. tithymali	B42	LT595462		129	131	192	194	225	225	212	238	223	223	271	285	296	305	235	244	433	490	129	139	358	473	?	?
1707	02-63.	Spain, Islas Canarias, Gran Canaria, Sardinia Sur	27.87	-15.5	H.H. Witt	2002	H. t. tithymali	B25	LT595463		129	129	192	194	225	225	187	187	211	223	271	271	222	296	235	244	433	490	149	149	359	359	227.73	227.73
1708	02-64.	Spain, Islas Canarias, Gran Canaria, Sardinia Sur	27.87	-15.5	H.H. Witt	2002	H. t. tithymali	B22	LT595464		129	129	194	194	225	225	206	210	211	223	271	285	296	296	244	244	433	433	139	147	358	359	221.52	221.52
1709	02-65.	Spain, Islas Canarias, Gran Canaria, Sardinia Sur	27.87	-15.5	H.H. Witt	2002	H. t. tithymali	B43	LT595465		131	135	192	194	255	255	200	210	211	211	271	271	296	296	235	244	433	433	139	139	359	359	221.53	221.53
1710	02-66.	Spain, Islas Canarias, Gran Canaria, Sardinia Sur	27.87	-15.5	H.H. Witt	2002	H. t. tithymali	B42	LT595466		129	129	194	194	225	255	210	226	211	223	283	285	296	305	235	244	433	433	129	129	363	473	227.85	227.85
1711	02-67.	Spain, Islas Canarias, Gran Canaria, Sardinia Sur	27.87	-15.5	H.H. Witt	2002	H. t. tithymali	B44	LT595467		129	135	192	194	225	255	187	200	223	223	271	271	296	305	235	244	433	433	132	145	359	359	227.85	227.85
1712	02-68.	Spain, Islas Canarias, Gran Canaria, Sardinia Sur	27.87	-15.5	H.H. Witt	2002	H. t. tithymali	B21	LT595468		129	131	192	194	225	255	210	210	223	223	271	285	305	305	244	244	432	432	132	132	358	359	?	?
1714	02-70.	Spain, Islas Canarias, Gran Canaria, Sardinia Sur	27.87	-15.5	H.H. Witt	2002	H. t. tithymali	B42	LT595469		129	129	192	194	225	225	226	238	211	223	271	285	296	305	235	244	433	433	129	129	358	359	221.6	221.6
1715	02-71.	Spain, Islas Canarias, Gran Canaria, Sardinia Sur	27.87	-15.5	H.H. Witt	2002	H. t. tithymali	B21	LT595470		129	129	192	194	225	225	185	185	211	223	271	285	222	305	235	244	433	490	132	141	358	358	221.6	221.6
6067	02-69.	Spain, Islas Canarias, Gran Canaria, Sardinia Sur	27.87	-15.5	H.H. Witt	2002-02-26	H. t. tithymali	B42	LT595471		129	129	192	194	225	225	212	212	211	223	271	283	296	305	235	235	433	433	145	145	?	?	?	?
6068	02-70.	Spain, Islas Canarias, Gran Canaria, Sardinia Sur	27.87	-15.5	H.H. Witt	2002-02-26	H. t. tithymali	B25	LT595472		129	129	192	194	225	225	226	238	211	223	271	285	296	305	235	244	433	433	129	129	358	359	221.76	221.76
6069	02-71.	Spain, Islas Canarias, Gran Canaria, Sardinia Sur	27.87	-15.5	H.H. Witt	2002-02-26	H. t. tithymali	B21	LT595473		129	129	192	194	225	225	185	185	211	223	271	285	222	305	235	244	433	490	141	141	358	358	221.71	221.71
		Tenerife (cTF, n=32)	28.23	-16.53
4862	115a	Spain, Islas Canarias, Teneriffa	28.55	-16.35	A.K. Hundsdörfer	.03.-.04.2002	H. t. tithymali	B22	LT595474		129	129	192	192	255	255	200	210	211	223	271	285	296	305	244	244	433	433	143	143	358	359	?	?
4818	115b	Spain, Islas Canarias, Teneriffa	28.55	-16.35	A.K. Hundsdörfer	.03.-.04.2002	H. t. tithymali	B22	LT595475		129	135	194	194	225	225	207	210	223	223	271	271	222	305	235	244	433	433	147	147	359	360	?	?
4817	116a	Spain, Islas Canarias, Teneriffa	28.4	-16.59	A.K. Hundsdörfer	.03.-.04.2002	H. t. tithymali	B40	LT595476		129	129	192	194	225	225	198	200	211	223	271	285	296	305	235	244	433	433	149	149	358	363	227.97	227.97
4819	117a	Spain, Islas Canarias, Teneriffa	28.36	-16.87	A.K. Hundsdörfer	.03.-.04.2002	H. t. tithymali	B30	LT595477		129	135	194	194	255	255	191	191	211	223	271	285	222	305	235	244	432	433	139	145	359	360	221.79	221.79
4822	117d	Spain, Islas Canarias, Teneriffa	28.36	-16.87	A.K. Hundsdörfer	.03.-.04.2002	H. t. tithymali	B30	AJ749566		129	131	192	192	225	225	204	210	223	223	285	285	305	305	235	244	433	433	149	167	359	359	?	?
1608	118	Spain, Islas Canarias, Teneriffa	28.37	-16.84	A.K. Hundsdörfer	.03.-.04.2002	H. t. tithymali	B34	LT595478		129	129	194	194	255	255	200	206	223	223	271	271	305	305	235	244	?	?	141	141	358	360	?	?
4823	119a	Spain, Islas Canarias, Teneriffa	28.38	-16.71	A.K. Hundsdörfer	.03.-.04.2002	H. t. tithymali	B21	LT595479		129	131	194	194	225	225	206	210	211	223	271	283	305	305	244	244	433	433	129	129	358	359	?	?
4825	120(a)	Spain, Islas Canarias, Teneriffa	28.41	-16.32	A.K. Hundsdörfer	.03.-.04.2002	H. t. tithymali	B45	LT595480		129	131	194	194	255	255	204	238	211	211	271	285	305	305	235	244	433	433	139	139	358	359	?	?
1613	121a	Spain, Islas Canarias, Teneriffa	28.3	-16.38	A.K. Hundsdörfer	.03.-.04.2002	H. t. tithymali	B32	LT595481		129	131	194	194	225	255	206	206	223	223	285	285	222	305	235	235	433	433	141	143	358	359	?	?
4826	121b	Spain, Islas Canarias, Teneriffa	28.3	-16.38	A.K. Hundsdörfer	.03.-.04.2002	H. t. tithymali	B46	AJ749565		129	135	194	194	255	255	200	210	211	223	271	285	296	305	235	244	433	433	139	139	359	359	?	?
4827	122a	Spain, Islas Canarias, Teneriffa	28.15	-16.45	A.K. Hundsdörfer	.03.-.04.2002	H. t. tithymali	B21	LT595482		129	131	?	?	225	225	220	226	211	223	271	285	222	296	235	244	433	433	139	139	358	359	?	?
1609	123a	Spain, Islas Canarias, Teneriffa	28.08	-16.52	A.K. Hundsdörfer	.03.-.04.2002	H. t. tithymali	B21	LT595483		129	131	194	194	255	255	210	210	223	223	271	285	222	296	235	244	433	433	139	139	359	359	221.78	228.03
1611	123c	Spain, Islas Canarias, Teneriffa	28.08	-16.52	A.K. Hundsdörfer	.03.-.04.2002	H. t. tithymali	B22	LT595484		129	131	194	194	225	225	200	226	211	211	271	271	296	305	235	244	433	433	139	139	359	363	223.87	223.87
4830	124(a)	Spain, Islas Canarias, Teneriffa	28.46	-16.31	A.K. Hundsdörfer	.03.-.04.2002	H. t. tithymali	B34	LT595485		129	131	194	194	255	255	206	210	223	223	271	285	222	305	235	235	433	433	139	139	359	359	221.86	221.86
4809	055a	Spain, Islas Canarias, Teneriffa	28.13	-16.75	A.K. Hundsdörfer	.03.-.04.2002	H. t. tithymali	B47	LT595486		129	129	192	194	255	255	210	226	223	223	271	285	222	305	235	244	433	433	139	143	344	358	221.7	221.7
1602	056a	Spain, Islas Canarias, Teneriffa	28.26	-16.82	A.K. Hundsdörfer	.03.-.04.2002	H. t. tithymali	B48	LT595487		129	135	194	194	225	255	191	210	223	223	271	285	296	305	235	235	433	433	141	141	344	344	221.76	221.76
1603	056b	Spain, Islas Canarias, Teneriffa	28.26	-16.82	A.K. Hundsdörfer	.03.-.04.2002	H. t. tithymali	B48	LT595488		135	135	194	194	225	255	191	232	223	223	285	285	305	305	235	244	433	433	141	141	358	358	?	?
4805	057a	Spain, Islas Canarias, Teneriffa	28.23	-16.79	A.K. Hundsdörfer	.03.-.04.2002	H. t. tithymali	B21	LT595489		129	131	194	194	225	255	210	227	211	223	285	285	305	305	244	244	490	490	145	145	359	359	?	?
4803	057c	Spain, Islas Canarias, Teneriffa	28.23	-16.79	A.K. Hundsdörfer	.03.-.04.2002	H. t. tithymali	B21	LT595490		131	131	194	194	255	255	181	227	223	223	271	285	296	305	244	244	433	490	129	147	359	359	?	?
1604	058(a)	Spain, Islas Canarias, Teneriffa	28.17	-16.77	A.K. Hundsdörfer	.03.-.04.2002	H. t. tithymali	B30	LT595491		129	131	194	194	225	255	206	206	211	223	283	285	222	305	235	244	433	433	167	167	359	359	?	?
4800	059c	Spain, Islas Canarias, Teneriffa	28.07	-16.71	A.K. Hundsdörfer	.03.-.04.2002	H. t. tithymali	B30	LT595492		129	129	194	205	225	255	210	226	211	211	271	285	296	305	235	244	433	433	139	139	358	358	227.97	227.97
4799	060a	Spain, Islas Canarias, Teneriffa	28.05	-16.64	A.K. Hundsdörfer	.03.-.04.2002	H. t. tithymali	B49	LT595493		129	131	194	194	255	255	212	226	211	223	271	285	305	305	235	244	433	433	139	147	359	359	227.92	227.92
4813	060d	Spain, Islas Canarias, Teneriffa	28.05	-16.64	A.K. Hundsdörfer	.03.-.04.2002	H. t. tithymali	B49	LT595494		129	131	192	194	225	225	226	226	211	223	271	285	305	305	235	244	433	433	139	147	359	359	225.61	227.94
4811	001.	Spain, Islas Canarias, Teneriffa	28.05	-16.58	A.K. Hundsdörfer	.03.-.04.2002	H. t. tithymali	B21	AJ749532		129	131	194	194	255	255	206	210	223	223	285	285	305	305	244	244	432	432	139	167	358	359	?	?
4810	002.	Spain, Islas Canarias, Teneriffa	28.05	-16.58	A.K. Hundsdörfer	.03.-.04.2002	H. t. tithymali	B50	AJ749567		131	131	194	194	255	255	210	210	223	223	271	271	296	305	244	244	433	433	139	139	359	359	?	?
1615	003a	Spain, Islas Canarias, Teneriffa	28.05	-16.58	A.K. Hundsdörfer	.03.-.04.2002	H. t. tithymali	B51	LT595495		129	129	194	194	255	255	210	212	211	211	271	271	305	305	235	244	432	432	139	139	358	359	?	?
675	B1	Spain, Islas Canarias, Teneriffa	28.05	-16.58	R. Plontke	2006	H. t. tithymali	B21	LT595496		129	129	194	194	225	225	208	226	211	223	271	285	305	305	235	244	433	490	132	132	344	360	?	?
3470		Spain, Islas Canarias, Teneriffa	28.05	-16.58	H. Harbich (via R. Plontke)	2008-04-18	H. t. tithymali	B34	LT595497		129	131	194	194	225	255	210	210	223	223	271	271	305	305	235	244	433	433	145	145	359	359	?	?
4241	695867	Spain, Islas Canarias, Teneriffa	28.05	-16.58	N. South	.06.2001	H. t. tithymali	B52	AJ749563		131	131	194	194	225	225	212	226	211	223	271	271	305	305	235	244	433	433	139	139	359	359	?	?
4249	695896	Spain, Islas Canarias, Teneriffa [F1]	28.05	-16.58	M. O'Neill	2001-06-06	H. t. tithymali	B21	AJ749562		129	129	194	194	255	255	212	226	211	223	271	271	305	305	244	244	433	433	139	147	359	359	?	?
4320	696094	Spain, Islas Canarias, Teneriffa [F1]	28.05	-16.58	M. O'Neill	.06.2001	H. t. tithymali	B53	LT595498		129	129	194	194	255	255	212	226	211	223	271	271	296	305	244	244	433	433	139	139	?	?	?	?
4268	695973	Spain, Islas Canarias, Teneriffa, Flughafen	28.05	-16.58	A.K. Hundsdörfer	.03.2002	H. t. tithymali	B22	LT595499		129	135	194	194	255	255	210	226	211	223	271	271	296	296	244	244	433	433	?	?	344	360	?	?
		La Gomera (cLP, n=19)	28.11	-17.23
1554	061a	Spain, Islas Canarias, La Gomera	28.12	-17.2	A.K. Hundsdörfer	.03.-.04.2002	H. t. tithymali / phaelipae	B21	AJ749570		129	131	194	194	255	255	210	226	211	223	271	285	296	305	244	244	433	433	139	139	358	358	?	?
1555	061b	Spain, Islas Canarias, La Gomera	28.12	-17.2	A.K. Hundsdörfer	.03.-.04.2002	H. t. tithymali / phaelipae	B21	LT595500		129	131	194	194	255	255	210	226	211	223	271	285	305	305	244	244	429	433	145	149	358	359	221.93	221.93
1557	062a	Spain, Islas Canarias, La Gomera	28.11	-17.14	A.K. Hundsdörfer	.03.-.04.2002	H. t. tithymali / phaelipae	B21	LT595501		129	129	192	194	225	255	206	226	223	223	285	285	305	305	235	244	433	433	151	151	341	363	?	?
1560	062d	Spain, Islas Canarias, La Gomera	28.11	-17.14	A.K. Hundsdörfer	.03.-.04.2002	H. t. tithymali / phaelipae	B21	LT595502		129	129	192	194	255	255	207	226	223	223	271	285	305	305	235	244	433	433	?	?	341	359	?	?
1563	063a	Spain, Islas Canarias, La Gomera	28.03	-17.21	A.K. Hundsdörfer	.03.-.04.2002	H. t. tithymali / phaelipae	B22	(AJ749571)		129	135	192	192	225	255	226	232	223	223	271	285	296	305	244	244	433	433	139	141	358	359	223.79	223.79
1565	064(a)	Spain, Islas Canarias, La Gomera	28.08	-17.24	A.K. Hundsdörfer	.03.-.04.2002	H. t. tithymali / phaelipae	B54	LT595503		129	135	194	194	225	225	210	226	211	223	285	285	296	305	244	244	433	433	147	147	344	358	?	?
1566	065a	Spain, Islas Canarias, La Gomera	28.07	-17.29	A.K. Hundsdörfer	.03.-.04.2002	H. t. tithymali / phaelipae	B22	LT595504		127	131	194	194	225	225	210	240	211	211	271	285	222	305	244	244	433	433	139	147	359	359	227.96	227.96
1569	066a	Spain, Islas Canarias, La Gomera	28.12	-17.28	A.K. Hundsdörfer	.03.-.04.2002	H. t. tithymali / phaelipae	B22	LT595505		133	135	194	194	225	225	210	237	211	223	271	285	305	305	244	244	433	433	139	151	358	359	225.84	225.84
1572	067a	Spain, Islas Canarias, La Gomera	28.11	-17.32	A.K. Hundsdörfer	.03.-.04.2002	H. t. tithymali / phaelipae	B55	LT595506		127	135	194	194	225	255	191	206	223	223	283	285	296	305	244	244	433	433	167	167	359	359	221.82	221.82
1575	068a	Spain, Islas Canarias, La Gomera	28.17	-17.31	A.K. Hundsdörfer	.03.-.04.2002	H. t. tithymali / phaelipae	B21	LT595507		129	135	194	194	225	225	210	216	223	223	285	285	296	305	235	244	433	433	167	167	358	359	?	?
1578	069a	Spain, Islas Canarias, La Gomera	28.2	-17.26	A.K. Hundsdörfer	.03.-.04.2002	H. t. tithymali / phaelipae	B21	LT595508		129	129	194	194	225	225	181	191	211	211	285	285	222	296	235	244	433	433	139	139	359	359	227.94	227.94
1581	070.	Spain, Islas Canarias, La Gomera	28.19	-17.22	A.K. Hundsdörfer	.03.-.04.2002	H. t. tithymali / phaelipae	B22	AJ749573		129	135	194	194	225	225	206	210	223	223	271	285	296	305	235	244	432	432	151	151	358	359	?	?
1582	071a	Spain, Islas Canarias, La Gomera	28.19	-17.19	A.K. Hundsdörfer	.03.-.04.2002	H. t. tithymali / phaelipae	B21	LT595509		129	131	194	194	255	255	210	222	211	223	271	271	222	305	235	244	?	?	151	151	359	359	?	?
1585	071d	Spain, Islas Canarias, La Gomera	28.19	-17.19	A.K. Hundsdörfer	.03.-.04.2002	H. t. tithymali / phaelipae	B22	LT595510		129	129	192	194	225	255	191	191	211	223	271	285	296	305	244	244	433	433	151	151	358	359	?	?
1588	072a	Spain, Islas Canarias, La Gomera	28.1	-17.19	A.K. Hundsdörfer	.03.-.04.2002	H. t. tithymali / phaelipae	B54	LT595511		129	131	194	194	225	225	210	210	223	223	285	285	296	305	244	244	433	433	139	167	358	358	?	?
1591	073a	Spain, Islas Canarias, La Gomera	28.07	-17.21	A.K. Hundsdörfer	.03.-.04.2002	H. t. tithymali / phaelipae	B56	LT595512		129	131	194	194	225	225	206	210	223	223	271	285	296	305	235	244	429	433	139	139	359	359	?	?
1596	074a	Spain, Islas Canarias, La Gomera	28.04	-17.23	A.K. Hundsdörfer	.03.-.04.2002	H. t. tithymali / phaelipae	B57	LT595513		131	135	194	194	225	255	210	210	?	?	271	285	296	296	235	235	433	490	?	?	358	358	?	?
1598	074c	Spain, Islas Canarias, La Gomera	28.04	-17.23	A.K. Hundsdörfer	.03.-.04.2002	H. t. tithymali / phaelipae	B57	LT595514		131	135	194	194	225	225	210	210	211	211	271	285	305	305	235	244	433	433	147	147	358	358	?	?
1599	074d	Spain, Islas Canarias, La Gomera	28.04	-17.23	A.K. Hundsdörfer	.03.-.04.2002	H. t. tithymali / phaelipae	B57	AJ749572		129	131	194	194	225	225	210	210	223	223	271	285	296	305	235	244	433	433	139	147	358	358	?	?
		El Hierro (cEH, n=29)	27.74	-18
1490	096a	Spain, Islas Canarias, El Hierro	27.81	-17.89	A.K. Hundsdörfer	.03.-.04.2002	H. t. phaelipae	B22	LT595515		129	129	194	194	225	225	210	212	211	211	271	285	222	296	235	235	433	490	151	151	358	359	?	?
1491	096b	Spain, Islas Canarias, El Hierro	27.81	-17.89	A.K. Hundsdörfer	.03.-.04.2002	H. t. phaelipae	B22	LT595516		129	131	194	194	225	225	204	204	211	223	271	285	296	296	235	235	433	433	139	151	359	359	?	?
1492	097a	Spain, Islas Canarias, El Hierro	27.78	-17.93	A.K. Hundsdörfer	.03.-.04.2002	H. t. phaelipae	B21	AJ749574		129	129	194	194	225	225	204	204	211	223	285	285	222	296	235	244	433	433	139	139	359	359	?	?
1496	099a	Spain, Islas Canarias, El Hierro	27.66	-17.98	A.K. Hundsdörfer	.03.-.04.2002	H. t. phaelipae	B22	LT595517		131	131	194	194	225	225	207	207	211	223	271	285	305	305	235	244	432	433	149	149	359	359	?	?
1499	100.	Spain, Islas Canarias, El Hierro	27.68	-18.02	A.K. Hundsdörfer	.03.-.04.2002	H. t. phaelipae	B58	AJ749488		129	129	194	194	225	255	?	?	223	223	271	285	222	296	235	244	433	433	?	?	358	358	?	?
1500	101a	Spain, Islas Canarias, El Hierro	27.72	-18.08	A.K. Hundsdörfer	.03.-.04.2002	H. t. phaelipae	B21	LT595518		131	131	194	194	225	225	211	211	211	223	285	285	296	296	235	235	433	433	139	139	359	359	?	?
1502	102a	Spain, Islas Canarias, El Hierro	27.73	-18.11	A.K. Hundsdörfer	.03.-.04.2002	H. t. phaelipae	B22	LT595519		129	131	194	194	225	225	200	200	211	223	271	285	296	305	244	244	432	432	147	147	358	359	227.87	227.87
1505	103a	Spain, Islas Canarias, El Hierro	27.73	-18.13	A.K. Hundsdörfer	.03.-.04.2002	H. t. phaelipae	B21	LT595520		129	129	192	194	225	225	230	236	211	211	285	285	305	305	235	244	433	433	167	167	359	360	?	?
1506	103b	Spain, Islas Canarias, El Hierro	27.73	-18.13	A.K. Hundsdörfer	.03.-.04.2002	H. t. phaelipae	B21	LT595521		129	129	194	194	225	225	?	?	211	223	285	285	222	305	235	244	433	433	139	147	359	359	?	?
1507	103c	Spain, Islas Canarias, El Hierro	27.73	-18.13	A.K. Hundsdörfer	.03.-.04.2002	H. t. phaelipae		n/a		129	135	194	194	225	255	204	231	211	223	285	285	296	296	235	235	?	?	167	167	344	344	?	?
1512	103h	Spain, Islas Canarias, El Hierro	27.73	-18.13	A.K. Hundsdörfer	.03.-.04.2002	H. t. phaelipae	B21	LT595522		129	131	194	194	225	255	226	226	211	223	271	285	222	305	235	244	433	433	139	139	358	359	?	?
1514	103 j	Spain, Islas Canarias, El Hierro	27.73	-18.13	A.K. Hundsdörfer	.03.-.04.2002	H. t. phaelipae	B21	LT595523		?	?	194	194	225	225	210	210	211	223	271	271	222	296	235	244	433	433	147	147	341	344	?	?
1515	104a	Spain, Islas Canarias, El Hierro	27.74	-18.14	A.K. Hundsdörfer	.03.-.04.2002	H. t. phaelipae	B21	LT595524		135	135	194	194	225	255	212	212	211	223	285	285	296	296	235	244	433	433	139	139	358	359	?	?
1516	104b	Spain, Islas Canarias, El Hierro	27.74	-18.14	A.K. Hundsdörfer	.03.-.04.2002	H. t. phaelipae	B59	LT595525		129	131	192	194	225	225	204	226	211	223	285	285	222	305	235	235	433	433	145	147	344	360	?	?
1517	104c	Spain, Islas Canarias, El Hierro	27.74	-18.14	A.K. Hundsdörfer	.03.-.04.2002	H. t. phaelipae	B22	LT595526		129	129	194	194	255	255	200	210	223	223	283	285	296	305	235	235	433	433	151	151	341	344	?	?
1518	105.	Spain, Islas Canarias, El Hierro	27.75	-18.14	A.K. Hundsdörfer	.03.-.04.2002	H. t. phaelipae	B22	AJ749537		129	129	194	194	255	255	226	226	223	223	285	285	222	305	235	244	429	433	151	151	344	358	?	?
1519	106 a	Spain, Islas Canarias, El Hierro	27.76	-18.11	A.K. Hundsdörfer	.03.-.04.2002	H. t. phaelipae	B22	LT595527		129	131	194	194	225	225	210	240	211	223	285	285	296	305	235	244	432	432	139	149	358	359	221.67	221.67
1520	106 b	Spain, Islas Canarias, El Hierro	27.76	-18.11	A.K. Hundsdörfer	.03.-.04.2002	H. t. phaelipae	B22	LT595528		129	131	194	194	225	225	210	240	211	223	271	285	296	305	235	244	432	433	149	149	358	359	?	?
1521	106c	Spain, Islas Canarias, El Hierro	27.76	-18.11	A.K. Hundsdörfer	.03.-.04.2002	H. t. phaelipae	B21	LT595529		131	131	192	194	225	225	226	230	211	223	271	271	296	296	235	244	433	433	143	143	358	359	221.74	221.74
1522	107(a)	Spain, Islas Canarias, El Hierro	27.75	-18.08	A.K. Hundsdörfer	.03.-.04.2002	H. t. phaelipae	B21	LT595530		129	129	194	194	225	255	204	240	223	223	285	285	222	305	235	244	433	433	129	167	359	359	?	?
1523	108a	Spain, Islas Canarias, El Hierro	27.75	-18.03	A.K. Hundsdörfer	.03.-.04.2002	H. t. phaelipae	B21	LT595531		131	131	194	194	225	225	212	240	223	223	271	285	222	222	235	235	433	433	139	139	359	359	?	?
1526	109a	Spain, Islas Canarias, El Hierro	27.77	-18	A.K. Hundsdörfer	.03.-.04.2002	H. t. phaelipae	B21	LT595532		131	131	194	194	255	255	210	226	223	223	285	285	222	296	235	244	433	433	139	139	359	359	?	?
1528	109c	Spain, Islas Canarias, El Hierro	27.77	-18	A.K. Hundsdörfer	.03.-.04.2002	H. t. phaelipae	B21	LT595533		129	129	194	194	225	225	204	210	211	223	271	285	296	305	244	244	433	433	139	143	344	359	?	?
1529	110a	Spain, Islas Canarias, El Hierro	27.8	-17.99	A.K. Hundsdörfer	.03.-.04.2002	H. t. phaelipae	B22	LT595534		129	129	192	194	225	225	210	240	223	223	271	285	222	296	235	235	433	433	149	149	358	359	?	?
1531	110c	Spain, Islas Canarias, El Hierro	27.8	-17.99	A.K. Hundsdörfer	.03.-.04.2002	H. t. phaelipae	B21	LT595535		131	131	194	194	225	225	206	240	211	211	285	285	305	305	235	244	433	433	147	147	344	358	?	?
1533	111(a)	Spain, Islas Canarias, El Hierro	27.82	-17.96	A.K. Hundsdörfer	.03.-.04.2002	H. t. phaelipae	B22	LT595536		127	131	194	194	225	225	210	211	223	223	283	285	222	296	235	244	433	433	143	143	358	359	222.04	222.04
1534	112a	Spain, Islas Canarias, El Hierro	27.84	-17.92	A.K. Hundsdörfer	.03.-.04.2002	H. t. phaelipae	B22	LT595537		129	131	194	194	255	255	210	226	211	211	285	285	222	296	235	235	433	433	139	139	358	359	?	?
1536	112c	Spain, Islas Canarias, El Hierro	27.84	-17.92	A.K. Hundsdörfer	.03.-.04.2002	H. t. phaelipae	B22	LT595538		131	131	194	194	225	255	191	210	211	211	285	285	296	296	235	244	433	433	151	151	359	359	221.99	221.99
1537	113a	Spain, Islas Canarias, El Hierro	27.82	-17.91	A.K. Hundsdörfer	.03.-.04.2002	H. t. phaelipae	B22	AJ749575		131	131	192	194	225	225	211	211	211	223	285	285	296	305	235	244	433	433	139	139	359	359	226.06	226.06
		La Palma (cLP, n=31)	28.63	-17.83
1642	034(a)	Spain, Islas Canarias, La Palma	28.5	-17.86	A.K. Hundsdörfer	.03.-.04.2002	H. t. phaelipae	B60	LT595539		129	135	194	194	222	225	226	236	223	223	271	283	296	305	?	?	433	433	139	143	358	360	?	?
1643	035a	Spain, Islas Canarias, La Palma	28.5	-17.86	A.K. Hundsdörfer	.03.-.04.2002	H. t. phaelipae	B22	AJ749535		131	135	194	194	225	225	204	204	223	223	271	285	296	296	235	235	433	490	167	167	358	359	221.65	225.83
1646	036a	Spain, Islas Canarias, La Palma	28.54	-17.87	A.K. Hundsdörfer	.03.-.04.2002	H. t. phaelipae	B21	LT595540		129	131	194	194	225	225	210	210	223	223	271	285	222	296	235	244	433	490	147	147	358	359	221.99	221.99
1650	037a	Spain, Islas Canarias, La Palma	28.57	-17.87	A.K. Hundsdörfer	.03.-.04.2002	H. t. phaelipae	B21	AJ749577		129	129	194	194	255	255	207	226	211	223	271	285	296	305	?	?	433	433	167	167	358	359	227.94	227.94
1670	038(a)	Spain, Islas Canarias, La Palma	28.61	-17.9	A.K. Hundsdörfer	.03.-.04.2002	H. t. phaelipae	B21	LT595541		129	131	194	194	222	222	204	210	211	223	285	285	305	305	244	244	433	490	147	149	359	359	?	?
1671	039a	Spain, Islas Canarias, La Palma	28.66	-17.94	A.K. Hundsdörfer	.03.-.04.2002	H. t. phaelipae	B22	LT595542		129	131	194	194	225	225	226	238	211	211	271	271	222	305	235	244	433	433	147	147	358	359	?	?
1672	039b	Spain, Islas Canarias, La Palma	28.66	-17.94	A.K. Hundsdörfer	.03.-.04.2002	H. t. phaelipae	B22	LT595543		135	135	194	194	225	225	210	212	223	223	271	285	296	305	244	244	433	433	139	139	359	359	221.69	221.69
1673	040a	Spain, Islas Canarias, La Palma	28.51	-17.83	A.K. Hundsdörfer	.03.-.04.2002	H. t. phaelipae	B22	LT595544		129	135	194	194	225	255	212	238	223	223	271	271	222	296	235	244	433	490	141	141	358	359	225.65	225.65
1675	041(a)	Spain, Islas Canarias, La Palma	28.62	-17.76	A.K. Hundsdörfer	.03.-.04.2002	H. t. phaelipae	B22	LT595545		131	131	194	194	225	225	210	226	211	211	271	271	296	305	244	244	433	433	149	149	358	358	?	?
1676	042a?	Spain, Islas Canarias, La Palma	28.6	-17.77	A.K. Hundsdörfer	.03.-.04.2002	H. t. phaelipae	B21	LT595546		131	135	194	194	225	225	204	226	211	223	271	285	222	222	235	235	433	433	141	141	358	358	221.66	221.66
1678	043a	Spain, Islas Canarias, La Palma	28.65	-17.88	A.K. Hundsdörfer	.03.-.04.2002	H. t. phaelipae	B22	LT595547		129	129	194	194	225	255	210	240	223	223	271	285	222	296	235	235	433	433	143	143	344	344	?	?
1681	044(a)	Spain, Islas Canarias, La Palma	28.69	-17.95	A.K. Hundsdörfer	.03.-.04.2002	H. t. phaelipae	B21	LT595548		135	135	194	194	225	225	226	226	223	223	285	285	222	296	235	235	433	490	149	149	359	360	226.04	226.04
1794	045a	Spain, Islas Canarias, La Palma	28.81	-17.97	A.K. Hundsdörfer	.03.-.04.2002	H. t. phaelipae	B22	LT595549		135	135	194	194	225	225	226	238	223	223	271	285	296	296	244	244	432	432	139	167	359	360	225.81	225.81
1795	045b	Spain, Islas Canarias, La Palma	28.81	-17.97	A.K. Hundsdörfer	.03.-.04.2002	H. t. phaelipae	B22	LT595550		127	129	194	194	225	225	198	226	223	223	271	285	296	305	244	244	432	433	147	147	359	359	225.86	225.86
1797	046(a)	Spain, Islas Canarias, La Palma	28.81	-17.97	A.K. Hundsdörfer	.03.-.04.2002	H. t. phaelipae	B22	LT595551		129	131	194	194	225	225	211	226	223	223	271	271	305	307	244	244	433	433	147	151	358	358	?	?
1654	047a	Spain, Islas Canarias, La Palma	28.81	-17.96	A.K. Hundsdörfer	.03.-.04.2002	H. t. phaelipae	B61	LT595552		129	129	192	194	225	225	227	236	211	211	285	285	296	305	235	244	433	433	143	143	358	359	227.96	227.96
1656	047c	Spain, Islas Canarias, La Palma	28.81	-17.96	A.K. Hundsdörfer	.03.-.04.2002	H. t. phaelipae	B22	LT595553		129	129	194	194	225	255	204	212	211	223	271	285	305	305	244	244	433	433	151	151	359	359	?	?
1798	048.	Spain, Islas Canarias, La Palma	28.84	-17.79	A.K. Hundsdörfer	.03.-.04.2002	H. t. phaelipae	B22	LT595554		131	135	194	194	225	225	204	210	211	223	285	285	222	222	235	244	433	433	139	149	356	359	?	?
1799	049a	Spain, Islas Canarias, La Palma	28.81	-17.78	A.K. Hundsdörfer	.03.-.04.2002	H. t. phaelipae	B21	LT595555		129	135	194	194	222	222	212	226	223	223	285	285	305	305	244	244	433	433	139	167	358	358	?	?
1801	050a	Spain, Islas Canarias, La Palma	28.79	-17.77	A.K. Hundsdörfer	.03.-.04.2002	H. t. phaelipae	B21	LT595556		129	131	194	194	255	255	204	227	223	223	285	285	222	296	235	244	433	433	151	151	358	359	?	?
1803	051a	Spain, Islas Canarias, La Palma	28.71	-17.75	A.K. Hundsdörfer	.03.-.04.2002	H. t. phaelipae	B22	LT595557		129	129	194	194	222	222	210	226	223	223	271	285	305	305	244	244	433	433	129	139	344	359	?	?
1658	052a	Spain, Islas Canarias, La Palma	28.74	-17.74	A.K. Hundsdörfer	.03.-.04.2002	H. t. phaelipae	B21	LT595558		129	129	194	194	222	225	238	240	211	223	271	285	296	305	244	244	433	433	167	167	358	359	221.69	221.69
1659	052b	Spain, Islas Canarias, La Palma	28.74	-17.74	A.K. Hundsdörfer	.03.-.04.2002	H. t. phaelipae	B21	LT595559		127	131	194	194	222	225	238	238	211	211	285	285	296	305	244	244	433	433	139	139	358	359	221.87	221.87
1660	053a	Spain, Islas Canarias, La Palma	28.71	-17.75	A.K. Hundsdörfer	.03.-.04.2002	H. t. phaelipae	B21	LT595560		135	135	192	194	255	255	226	226	211	223	285	285	305	305	244	244	433	433	132	132	?	469	?	?
1662	054b	Spain, Islas Canarias, La Palma	28.67	-17.78	A.K. Hundsdörfer	.03.-.04.2002	H. t. phaelipae	B21	LT595561		131	131	194	194	225	225	210	240	223	223	271	283	222	305	235	244	433	433	147	149	358	358	227.94	227.94
1664	054d	Spain, Islas Canarias, La Palma	28.67	-17.78	A.K. Hundsdörfer	.03.-.04.2002	H. t. phaelipae	B21	LT595562		129	129	194	194	225	225	226	240	211	223	271	285	296	305	244	244	433	433	143	143	359	359	227.94	227.94
1663	054c	Spain, Islas Canarias, La Palma	28.67	-17.78	A.K. Hundsdörfer	.03.-.04.2002	H. t. phaelipae	B21	LT595563		129	135	192	194	225	255	226	240	211	223	285	285	305	305	244	244	433	433	139	139	358	359	?	?
1667	M1	Spain, Islas Canarias, La Palma	28.59	-17.91	A.K. Hundsdörfer	.03.-.04.2002	H. t. phaelipae	B21	LT595564		129	129	192	194	225	225	212	226	211	223	271	285	222	305	235	244	433	433	139	139	359	363	221.74	225.84
1668	M2	Spain, Islas Canarias, La Palma	28.59	-17.91	A.K. Hundsdörfer	.03.-.04.2002	H. t. phaelipae	B22	LT595565		129	129	194	194	225	225	210	238	223	223	271	285	296	296	244	244	433	490	129	143	360	360	?	?
1669	M3	Spain, Islas Canarias, La Palma	28.59	-17.91	A.K. Hundsdörfer	.03.-.04.2002	H. t. phaelipae	B22	LT595566		129	129	194	194	225	225	210	238	223	223	271	285	296	296	244	244	433	433	129	143	359	360	221.73	225.76
1087		Spain, Islas Canarias, La Palma [F1]	28.54	-17.87	via R. Haller	2008	H. t. phaelipae	B21	LT595567		129	131	194	194	255	255	183	204	211	223	285	285	222	222	235	235	433	433	139	139	358	358	?	?
		Madeira (MAD, n=7)	32.9	-16.66
4353	0163.	Portugal, Madeira, Porto Santo	33.06	-16.33	A. Wakeham-Dawson & M. Salmon	2001-10-11	H. t. gecki	B62	AJ749519		131	135	194.03	194.03	224.74	224.74	238.28	238.28	211	222.8	271.46	271.46	296	305	248.28	248.28	433.44	433.44	150.54	150.54	359	359	?	?
4354	0164.	Portugal, Madeira, Porto Santo	33.06	-16.33	A. Wakeham-Dawson & M. Salmon	2001-10-11	H. t. gecki	B21	AJ749490		131	131	194.03	194.03	224.59	255.08	238.19	238.19	211.3	211.3	271	285	289.43	305	234.79	244.31	433.42	433.42	138.85	138.85	359	359	?	?
7521		Portugal, Madeira, Porto Santo, Vila Baleira	33.06	-16.34	N. Wordy via J. Straka	2008	H. t. gecki	B21	LT595568		129.22	129.22	194.09	194.09	224.64	224.64	225.67	238.27	211.27	222.83	271	285	222	305	244.38	244.38	433.45	433.45	138.85	138.85	359	359	?	?
7522		Portugal, Madeira, Porto Santo, Vila Baleira	33.06	-16.34	N. Wordy via J. Straka	2008	H. t. gecki	B21	LT595569		131	131	194.06	195.94	224.73	224.73	210.12	225.67	211.18	211.18	271	285	222	296	234.73	244.42	433.43	433.43	139.01	139.01	359	359	?	?
6087	23237	Portugal, Madeira, Madeira, Ponta do Sol	32.68	-17.1	S. Kalyabina-Hauff	2003-01-21	H. t. gecki	B21	AJ749520		129.37	135	192.2	192.2	254.99	254.99	232.04	232.04	211.22	222.81	271.37	271.37	305	305	234.74	234.74	433.29	433.29	132	139.02	343.89	359	221.65	221.65
6088	23238	Portugal, Madeira, Madeira, Ponta do Sol	32.68	-17.1	S. Kalyabina-Hauff	2003-01-22	H. t. gecki	B21	AJ749491		129.27	129.27	192.17	192.17	255.02	255.02	226.69	232.11	211.22	222.82	271.47	271.47	222	296	234.8	244.45	433.37	433.37	139.02	146.62	359	359	?	?
6086	23236	Portugal, Madeira, Madeira, Ribeira Brava/Funchal	32.67	-17.06	S. Kalyabina-Hauff	2003-01-15	H. t. gecki	B63	AJ749489		129.26	129.26	194.03	194.03	224.71	255.1	210.15	210.15	222.83	222.83	271.45	285	305	305	234.95	244.37	433.43	490	139.01	139.01	359	359	221.67	221.67
		Santo Antao (CSA, n=4)	17.1	-25.09
7524		Cape Verde, Santo Antao, Espongeiro	17.1	-25.09	J. Batelka & J. Straka	2009-10-13	H. t. tithymali	B64	LT595570		131	133	193.99	193.99	224.67	224.67	203.78	206.92	211.2	222.69	271.44	271.44	222	305	234.87	234.87	433.18	433.18	143.36	143.36	358.46	358.46	?	?
7525		Cape Verde, Santo Antao, Espongeiro	17.1	-25.09	J. Batelka & J. Straka	2009-10-13	H. t. tithymali	B1	LT595571		129.27	131	194.01	194.01	224.66	224.66	206.95	206.95	210.94	222.8	271	285	305	305	234.73	234.73	433.15	433.15	143.42	143.42	360.44	360.44	221.82	221.82
7526		Cape Verde, Santo Antao, Espongeiro	17.1	-25.09	J. Batelka & J. Straka	2009-10-13	H. t. tithymali	B64	LT595572		129.31	131	194.11	194.11	224.65	224.65	208.06	208.06	222.81	222.81	271	271	222	305	234.64	234.64	432.37	433.4	132.33	132.33	359.45	359.45	221.78	221.78
7527		Cape Verde, Santo Antao, Espongeiro	17.1	-25.09	J. Batelka & J. Straka	2009-10-13	H. t. tithymali	B64	LT595573		131	133	194.04	194.04	224.6	224.6	203.77	225.74	222.7	222.7	285.47	285.47	222	305	234.85	234.85	433.3	433.3	143.28	143.28	358.45	487.51	221.72	221.72
		Fogo (FOG, n=23)	14.88	-24.51
1878		Cape Verde, Brava	14.83	-24.7	E. Aistleitner	.11.2005	H. t. tithymali	B34	LT595574		129	133	194	194	225	225	207	207	223	223	271	285	305	305	235	235	433	433	143	143	358	358	?	?
1879		Cape Verde, Brava	14.83	-24.7	E. Aistleitner	.11.2005	H. t. tithymali	B34	LT595575		131	133	194	194	225	225	181	181	223	223	271	285	305	305	235	244	433	433	143	143	358	358	?	?
1892	CV1	Cape Verde, Brava, Nova Sintra	14.83	-24.7	E. Aistleitner	2005-11-03	H. t. tithymali	B34	FN386602		129	129	194	194	225	225	198	208	223	223	271	271	305	305	235	235	432	432	132	132	351	351	221.67	221.67
1899	CV8	Cape Verde, Fogo, Bordeira, SW via Mosteiros	14.91	-24.39	E. Aistleitner	2005-11-30	H. t. tithymali	B1	LT595576		129	129	194	194	225	255	207	207	211	223	271	285	222	303	235	235	433	440	139	143	358	358	221.89	221.89
1900	CV9	Cape Verde, Fogo, Bordeira, SW via Mosteiros	14.91	-24.39	E. Aistleitner	2005-11-30	H. t. tithymali	B64	LT595577		129	131	194	194	225	255	187	187	211	223	285	285	305	305	235	235	433	433	132	132	358	376	?	?
1901	CV10	Cape Verde, Fogo, Bordeira, SW via Mosteiros	14.91	-24.39	E. Aistleitner	2005-11-30	H. t. tithymali	B34	LT595578		129	131	194	194	225	225	187	208	211	223	285	285	222	305	235	235	433	433	139	139	358	358	221.61	221.61
1902	CV11	Cape Verde, Fogo, Bordeira, SW via Mosteiros	14.91	-24.39	E. Aistleitner	2005-11-30	H. t. tithymali	B65	LT595579		129	129	194	194	225	225	207	207	211	223	271	271	222	305	235	235	433	433	167	167	351	351	221.69	221.69
1903	CV12	Cape Verde, Fogo, Bordeira, SW via Mosteiros	14.91	-24.39	E. Aistleitner	2005-11-30	H. t. tithymali	B64	LT595580		129	131	194	194	225	225	198	198	223	223	271	285	296	305	235	248	433	433	139	139	360	360	221.69	221.69
1904	CV13	Cape Verde, Fogo, Bordeira, SW via Mosteiros	14.91	-24.39	E. Aistleitner	2005-11-30	H. t. tithymali	B64	LT595581		131	133	194	194	225	255	207	207	223	223	271	285	296	305	244	248	440	440	139	139	358	360	221.7	221.7
1905	CV14	Cape Verde, Fogo, Bordeira, SW via Mosteiros	14.91	-24.39	E. Aistleitner	2005-11-30	H. t. tithymali	B64	LT595582		129	131	192	192	225	225	207	207	211	211	271	285	305	305	235	235	432	432	139	139	358	358	221.71	221.71
1906	CV15	Cape Verde, Fogo, Bordeira, SW via Mosteiros	14.91	-24.39	E. Aistleitner	2005-11-30	H. t. tithymali	B1	LT595583		129	133	194	194	225	225	187	204	211	211	271	285	303	305	235	248	432	432	139	143	358	358	?	?
1907	CV16	Cape Verde, Fogo, Bordeira, SW via Mosteiros	14.91	-24.39	E. Aistleitner	2005-11-30	H. t. tithymali	B64	FN386604		129	135	192	194	225	225	204	207	223	223	285	285	303	305	235	235	433	433	143	143	359	359	221.56	227.91
1908	CV17	Cape Verde, Fogo, Bordeira, SW via Mosteiros	14.91	-24.39	E. Aistleitner	2005-11-30	H. t. tithymali	B1	LT595584		131	131	192	192	225	225	187	207	223	223	271	285	296	305	235	244	433	433	143	167	360	360	221.74	221.74
1909	CV18	Cape Verde, Fogo, Bordeira, SW via Mosteiros	14.91	-24.39	E. Aistleitner	2005-11-30	H. t. tithymali	B34	LT595585		129	131	194	194	225	225	187	207	211	223	271	285	222	305	235	235	433	433	167	167	358	358	221.63	221.63
1893	CV2	Cape Verde, Fogo, Cha das Caldeiras, Mte. Velha	14.91	-24.39	E. Aistleitner	2005-11-28	H. t. tithymali	B1	LT595586		129	131	192	194	225	225	204	204	211	223	271	285	296	296	248	248	433	433	167	167	358	358	221.7	221.7
1894	CV3	Cape Verde, Fogo, Cha das Caldeiras, Mte. Velha	14.91	-24.39	E. Aistleitner	2005-11-28	H. t. tithymali	B64	FN386603		129	131	192	194	225	225	187	187	223	223	271	285	305	305	235	235	433	433	129	129	358	358	221.85	221.85
1895	CV4	Cape Verde, Fogo, Cha das Caldeiras, Mte. Velha	14.91	-24.39	E. Aistleitner	2005-11-28	H. t. tithymali	B1	LT595587		129	131	192	194	225	225	204	204	211	223	285	285	296	296	248	248	433	433	139	167	358	358	221.71	221.71
1896	CV5	Cape Verde, Fogo, Cha das Caldeiras, Mte. Velha	14.91	-24.39	E. Aistleitner	2005-11-28	H. t. tithymali	B34	LT595588		129	131	194	194	225	225	207	207	223	223	?	?	222	305	235	235	433	433	132	132	359	359	221.8	221.8
1897	CV6	Cape Verde, Fogo, Cha das Caldeiras, Mte. Velha	14.91	-24.39	E. Aistleitner	2005-11-28	H. t. tithymali	B34	LT595589		129	131	194	194	225	225	207	208	223	223	271	285	305	305	235	235	433	433	139	139	359	359	221.82	221.82
1898	CV7	Cape Verde, Fogo, Cha das Caldeiras, Mte. Velha	14.91	-24.39	E. Aistleitner	2005-11-28	H. t. tithymali	B64	LT595590		129	129	194	194	225	225	207	207	211	223	271	271	305	305	235	235	433	433	143	167	358	358	221.71	221.71
1910	CV7	Cape Verde, Fogo, Cha das Caldeiras, Mte. Velha	14.91	-24.39	E. Aistleitner	2005-11-28	H. t. tithymali	B64	LT595591		129	133	194	194	225	225	207	207	211	223	271	285	305	305	235	235	433	433	143	143	351	351	?	?
1911	CV7	Cape Verde, Fogo, Cha das Caldeiras, Mte. Velha	14.91	-24.39	E. Aistleitner	2005-11-28	H. t. tithymali		n/a		131	133	194	194	225	225	207	207	211	211	271	271	305	305	235	235	432	432	143	143	358	358	?	?
7523		Cape Verde, Fogo, Cha des Caldeiras	14.91	-24.39	J. Batelka & J. Straka	8.-9.10.2009	H. t. tithymali	B64	LT595592		129.29	131	194	194	224.61	255.13	187.22	208.04	211.34	222.83	271	285	296	305	234.9	248.36	433.24	433.24	138.83	138.83	358.42	358.42	221.8	221.8
		Yemen (YEM, n=5)	14.38	44.34
8936	23173a	Yemen, Ibb, Naqil, Sumarah pass	14.2	44.28	C. Naumann via H. Harbich	.06.2001	H. t. himyarensis	B66	AJ749521		124.49	131	194.12	196.05	225	225	201.76	224	211.23	211.23	271.48	285	305	305	234.7	234.7	433.31	433.31	143.18	143.18	370.11	370.11	225.75	225.75
8752	23221	Yemen, Ibb, Naqil, Sumarah pass	14.2	44.28	C. Naumann	2002	H. t. himyarensis	B67	LT595593		124.46	183	194.03	194.03	224.8	255.18	228.9	228.9	211.36	211.36	271.45	271.45	303	305	234.68	244.25	429.26	433.28	143.28	143.28	362	362	225.95	228.02
8751	23222	Yemen, Ibb, Naqil, Sumarah pass	14.2	44.28	C. Naumann	2002	H. t. himyarensis	B66	LT595594		129.29	143	194.02	194.02	224.7	224.7	227.73	227.73	211.03	211.03	271.46	285.45	305	305	234.79	234.79	433.34	433.34	143.28	143.28	371.92	371.92	226.09	226.09
8749	23224	Yemen, Dhamar, Dhamar /Amrah	14.53	44.38	C. Naumann	2001-06-13	H. t. himyarensis	B67	AJ749499		122.46	131.4	194.03	194.03	225	225	210.15	225.75	211.25	211.25	271	285	303	305	234.78	244.39	429.22	433.31	143.42	143.42	369.88	369.88	?	?
8748	23225	Yemen, Dhamar, Dhamar /Amrah	14.53	44.38	C. Naumann	2001/2002	H. t. himyarensis	B68	AJ749500		124.49	129.3	194.05	195.98	224.78	224.78	225.65	227.72	210.92	210.92	271.31	285.36	303	305	234.82	244.4	429.27	429.27	143.22	145.08	362	362	225.74	225.74
		Saudi-Arabia (n=3)
8012	BMNH(E) 823604	Saudi Arabia (SW), Asir, Jebel Suda (2800m)			A.R. Pittaway (Coll. Cadiou)	1984-05-05	H. e. conspicua	B	3 fragments only	n/a
8017	BMNH(E) 823609	Saudi Arabia (W), 150km N Abha (2500m)			A.R. Pittaway (Coll. Cadiou)	1983-08-19	H. e. conspicua	B	3 fragments only	n/a
8026	BMNH(E) 823532	Saudi Arabia, As Nimas (2450m)			K.M. Guichard (Coll. Wiltshire)	1980-04-04	H. e. conspicua	B	3 fragments only	n/a
